# Supplementary material for: Expansion on Stromal Cells Preserves the Undifferentiated State of Human Hematopoietic Stem Cells Despite Compromised Reconstitution Ability
Source: PLoS One. 2013 Jan 16;8(1):e53912. doi: 10.1371/journal.pone.0053912 (PMC3547050; doi:10.1371/journal.pone.0053912)
Supplement: Table S1 — Reconstitution and lineage distribution of human hematopoietic cells in transplanted NSG mice. The first column indicates the number of input CD34+ cells (before culture) each mouse was transplanted with. %hCD45 indicates the percentage of total human hematopoietic engraftment. Lineage distribution is shown as percentage of total human CD45 engraftment for each organ. (XLS) [file pone.0053912.s009.xls]

## Sheet: Sheet1
Table S1. Reconstitution and lineage distribution of human hematopoietic cells in transplanted NSG mice. The first column indicates the number of input CD34+ cells (before culture) each mouse was transplanted with. %hCD45 indicates the percentage of total human hematopoietic engraftment. Lineage distribution is shown as percentage of total human CD45 engraftment for each organ.
		14 w Peripheral blood				15 w Bone Marrow						15 w Spleen
Type of Experiment	Weeks in Culture	% hCD45	% B- cells of hCD45	% T-cells of hCD45	% Myeloid- cells of hCD45	% hCD45	% B- cells of hCD45	% T-cells of hCD45	% Myeloid- cells of hCD45	% CD34+ cells of hCD45	% CD34+CD38-cells of hCD45	% hCD45	% B- cells of hCD45	% T-cells of hCD45
Timecourse & Dilution transplant
50 000 CD34+	0	6.07	74	0	6.5	25.3	54.9	25.6	13	5.78	0.27	74	50.3	34.8
50 000 CD34+	0	40.1	73.5	40.1	4.37	84.7	82.9	0.377	5.01771	9.84	0.59	35.7	77.2	10.9
50 000 CD34+	0	21.1	78	21.1	2.28	66	76.7	0.453	10.4	10.3	0.838	18.1	81.3	9.26
50 000 CD34+	0	31.9	68.9	31.9	3.35	73.2	72.7	0.543	10.1093	9.2	0.968	31.6	70.8	21.3
50 000 CD34+	0	50.5	60.2	50.5	3.78	70.3	74.6	0.487	7.11238	11.3	1.04	44	65.8	13.1
Average:		29.934	70.92	28.72	4.056	63.9	72.36	5.492	9.12787	9.284	0.7412	40.68	69.08	17.872
SEM		7.67367	3.04358	8.65127	0.700019	10.1352	4.68995	5.02707	1.38799	0.940498	0.140531	9.32295	5.3929	4.71092
5000 CD34+	0	7.14	79.1	7.14	6.9	65.4	70.9	0.214	9.93884	10.4	0.818	5.78	82	1.02
5000 CD34+	0	0.306	33.3	0.306	8.33	10.8	14.1	0	14.8148	16.6	3.23	0.179	50	0
5000 CD34+	0	1.38	70.3	1.38	4.9	17.3	30.6	0.0778	11.5607	13.1	0.976	1.21	73	0
5000 CD34+	0	23.6	86.5	23.6	2.25	80.4	75.9	0.086	7.33831	8.2	0.858	21.3	90.2	0.268
5000 CD34+	0	14.6	83.9	14.6	3.57	72.2	81.7	0.123	5.01385	10.4	0.18	12.2	88.7	1.04
5000 CD34+	0	0.325	100	0	0	0.0605	32.8	0	47.2	16.7	0	2.24	100	0
5000 CD34+	0	14.7	87	3.25	3.57	23	82	0	10.3	8.89	0.309	0.546	100	0
5000 CD34+	0	33.8	65.4	17.3	4.76	23.5	75.5	3.59	13.1	4.46	0.0425	0	0	0
5000 CD34+	0	0.683	66.7	33.3	0	0.147	40.7	0.631	39.8	3.35	0	0	0	0
5000 CD34+	0	2.31	71.4	14.3	0	1.72	88.1	0	8.57	7.97	0.155	0	0	0
Average:		9.8844	74.36	11.5176	3.428	29.4528	59.23	0.47218	16.7637	10.007	0.65685	4.3455	58.39	0.2328
SEM		3.66746	5.70396	3.52732	0.923201	9.87684	8.45507	0.35168	4.57496	1.42161	0.309659	2.24578	13.5248	0.135477
1500 CD34+	0	37.7	82.7	7.69	5.84	47.3	78.9	0	12.3	8.17	0.268	0	80	0
1500 CD34+	0	0.172	0	0	0	0.0812	51.5	0	25.3	16.7	0	0	0	0
1500 CD34+	0	0	0	0	0	0.0125	11.1	0	45.5	40	0	0	0	0
1500 CD34+	0	0	0	0	0	0	2.44	0	42.9	0	0	0	100	0
1500 CD34+	0	0.469	0	0	0	0.222	1.78	0	78.6	6.1	0	0	0	0
Average:		7.6682	16.54	1.538	1.168	9.52314	29.144	0	40.92	14.194	0.0536	0	36	0
SEM		7.50844	16.54	1.538	1.168	9.4443	15.432	0	11.1977	6.98391	0.0536	0	22.2711	0
500 CD34+	0	0.0471	0	0.0471	2.44	0.01	69.6	0	0	0	0	0.0415	0	0
500 CD34+	0	0.156	99	0.156	0	4.77	83.8	0	10.4822	6.15	0.22	0.133	100	0
500 CD34+	0	0.00738	0	0.00738	0	0.061	0	0	7.37705	0	0	0	0	0
500 CD34+	0	0	0	0	0	0.09	13.3	0	3.45	0	0	0	0	0
500 CD34+	0	0.0193	0	0.0193	0	0.01	20	0	0	0	0	0.0176	0	0
500 CD34+	0	0	0	0	0	0.00228	0	0	50	0	0	0	0	0
500 CD34+	0	0	0	0	0	0.00183	0	0	50	33.3	0	0	0	0
500 CD34+	0	0	0	0	0	0.000981	0	0	100	0	0	0	0	0
500 CD34+	0	0	0	0	0	0.000668	0	0	100	0	0	0	0	0
500 CD34+	0	0	0	0	0	0.00408	4.35	0	80	0	0	0	0	0
Average:		0.022978	19.8	0.022978	0.488	0.495084	19.105	0	40.1309	3.945	0.022	0.01921	10	0
SEM		0.0286545	19.8	0.0286545	0.488	0.475089	9.89523	0	13.1112	3.31844	0.022	0.02484	10	0
50 000 CD34+	1	7.05	61	1.3	0	14.5	38.4	1.79	19.6	5.29	0.16	0.38	40.3	1.61
50 000 CD34+	1	2.46	56.9	18.6	2	3.35	13.6	57.1	24.7761	0.28	0.14	16.4	39	37
50 000 CD34+	1	0.2	53.8	7.69	8.3	13.6	61.4	0.9	11.3235	9.4	0.56	0.17	50	0
50 000 CD34+	1	5.49	60	29.3	10.4	6.53	63.1	0.82	7.65697	4.58	0	7.1	55.7	12.9
50 000 CD34+	1	57	0.76	90	0	4.42	13.3	79.9	3.39367	0.14	0.046	4.18	37.3	45.1
Average:		14.44	46.492	29.378	4.14	8.48	37.96	28.102	13.3501	3.938	0.1812	5.646	44.46	19.322
SEM		10.706	11.5024	15.8902	2.18348	2.33514	10.916	16.8827	3.90682	1.73031	0.0991839	2.98018	3.5736	9.23394
50 000 CD34+	2	0.5	42.9	0	15.7	19	61.9	0	5.78947	9.23	0.367	5.71	68.2	0
50 000 CD34+	2	2.32	68	1.79	8.13	4.92	61.2	0	12.3984	3.88	0.432	4.41	68.2	0.2
50 000 CD34+	2	4.09	67.2	15.3	3.54	37	64	0.675	6.75676	5.05	0.968	3.6	68.2	16
50 000 CD34+	2	8.59	78.5	11.7	1.29	80.6	63.4	0.125	6.69975	7.05	0.493	8.09	68.2	12.7
50 000 CD34+	2	55.5	86.4	4.91	2.58	60.5	76.6	1.12	10.7	7.05	0.453	53.4	68.2	5.18
50 000 CD34+	2	16.3	60.5	24.4	2.09	56.1	77.4	1.12	9.09091	7.84	0.441	15.5	68.2	25.9
Average:		14.55	67.25	9.68333	5.555	43.02	67.4167	0.506667	8.57254	6.68333	0.525667	15.1183	68.2	9.99667
SEM		8.50857	6.14366	3.79056	2.2558	11.48	3.05989	0.219073	1.06429	0.787797	0.0900228	7.85469	68.2	4.14477
5000 CD34+	2	34.2	61.7	26.5	4.73	40	76.6	0	12.75	6.5	1.3	34.4	62.9	27.1
5000 CD34+	2	2.22	86.4	0	0	8.36	81.7	5.8	14.3541	6.7	1.04	2.05	91.3	0
5000 CD34+	2	2.8	56.7	28.6	3.77	2.4	54	0.228	21.6667	19.4	5.33	2.69	57.6	29.5
5000 CD34+	2	1.77	16	0	21.4	17.7	40.1	0.341	16.3842	6.07	0.697	0.727	40	2
5000 CD34+	2	0.107	100	0	0	0.46	23	0	58.6	54.8	2.1	0	0	0
5000 CD34+	2	1.25	44.4	0	0	0.592	47.8	0	36.2	34.7	2.24	0	0	0
5000 CD34+	2	0.179	100	0	0	0.0108	0	0	73.7	9.09	0	0	100	0
5000 CD34+	2	0.0284	100	0	0	3.99	68.6	0	8.07	25.5	1.78	0	0	0
5000 CD34+	2	0	0	0	0	0.0153	18.8	0	66.7	18.2	0	0	0	0
Average:		4.72827	62.8	6.12222	3.32222	8.16979	45.6222	0.707667	34.2694	20.1067	1.60967	4.42967	39.0889	6.51111
SEM		3.70049	12.4831	4.05325	2.34287	5.21934	9.28501	0.637934	8.52044	5.443	0.539329	8.15466	10.6421	7.90659
1500 CD34+	2	0	0	0	0	0.00517	12.5	0	50	33.3	0	0	0	0
1500 CD34+	2	0.255	25	0	0	0.176	66	0	15.3	15.9	0	0.03	100	0
1500 CD34+	2	0.0504	100	0	0	0.0727	55	0	14.6	7.14	0	0.02	80	0
Average:		0.1018	41.6667	0	0	0.0846233	44.5	0	26.6333	18.78	0	0.0166667	60	0
SEM		0.0779695	30.0463	0	0	0.0496734	16.3121	0	11.6851	7.68781	0	0.00881917	30.5505	0
500 CD34+	2	2.87	90.2	0	1.2	0.05	81.7	1.16	14	0	0	2.77	92.2	0
500 CD34+	2	0.13	11.1	0	0	1.36	54	0	38.2353	12.1	1.86	0.0414	33.3	0
500 CD34+	2	0.0499	0	25	100	0.08	40.1	22.7	6.875	0	0	0.0122	0	0
500 CD34+	2	0.363	8.33	58.3	0	2.75	49.5	0.09	18.5455	7.5	1.02	0.281	10.5	73.7
500 CD34+	2	0	0	0	0	0.00107	25	0	75	0	0	0	0	0
500 CD34+	2	0.367	100	0	0	0.00814	0	0	66.7	16.7	0	0	0	0
500 CD34+	2	0	0	0	0	0.00299	0	0	50	25	0	0	0	0
500 CD34+	2	0.0464	100	0	0	0.0042	0	0	0	0	0	0	0	0
Average:		0.478287	38.7037	10.4125	12.65	0.53205	31.2875	2.99375	33.6695	7.6625	0.36	0.388075	34	9.2125
SEM		0.325986	16.1072	7.07839	11.7657	0.357483	10.7262	2.81876	9.95881	3.37226	0.248682	0.667339	20.6074	18.425
50 000 CD34+	3	3.96	19.2	44	6.1	5.91	36.5	3.87	20.3	9.2	0.61	13	24	38.5
50 000 CD34+	3	1.21	44.7	8.51	14.3	30.6	74.5	0	2.3	27.9	0.014	17	56.5	2.76
Average:		2.585	31.95	26.255	10.2	18.255	55.5	1.935	11.3	18.55	0.312	15	40.25	20.63
SEM		1.375	12.75	17.745	4.1	12.345	1.375	1.375	1.375	1.375	1.375	1.375	1.375	1.375
50 000 CD34+	5	0.6	0	77	2.6	0.054	0	0	37	2.13	0	0.3	0	96
50 000 CD34+	5	0.1	0	0	0	0.061	0	0	66	0	0	0.06	4.6	70
50 000 CD34+	5	0.01	0	0	0	0.01	0	0	0	0	0	0.03	0	0
Average:		0.236667	0	25.6667	0.866667	0.0416667	0	0	34.3333	0.71	0	0.13	1.53333	55.3333
SEM		0.183515	0	25.6667	0.866667	0.0159618	0	0	19.0992	0.71	0	0.08544	1.53333	28.6667
50 000 CD34+	7	0.42	60	2	4.4	0.5	29	0	9.2	5.1	0	1.17	55.6	8.35
50 000 CD34+	7	0	0	0	0	0.11	11	0	94.1	0	0	0.29	12.5	37.5
50 000 CD34+	7	9.66	4.43	92.3	0.3	1.48	12	69	6.89	0.39	0	53.8	31	66
Average:		3.36	21.4767	31.4333	1.56667	0.696667	17.3333	23	36.73	1.83	0	18.42	33.0333	37.2833
SEM		3.15233	19.3041	30.4388	1.41931	0.407526	5.84047	23	28.6927	1.63887	0	17.6918	12.4834	16.6425
Population transplant
CD34+CD38-CD90+	2	2.48	76.9	0.388	1.24	12.7	83.7	0	5.51181	8.5	0.476	5.71	82.2	0.438
CD34+CD38-CD90+	2	3.11	75.3	1.52	6.67	18.4	81.2	0.0143	4.8913	14.7	0.633	5.51	77.2	1.06
CD34+CD38-CD90+	2	5.04	73.5	4.67	5.71	21.4	76.3	0.0486	8.13084	20.5	0.895	7.49	83.7	0.284
Average:		3.54333	75.2333	2.19267	4.54	17.5	80.4	0.0209667	6.17799	14.5667	0.668	6.23667	81.0333	0.594
SEM		0.770115	0.982061	1.28105	1.67311	2.55147	2.17332	0.0144202	0.992722	3.46474	0.122214	0.629321	1.96497	0.237203
CD34+CD38-CD90-	2	3.44	61.3	0.538	1.18	7.49	67.6	0	9.34579	10.1	0.358	5.07	79.6	0
CD34+CD38-CD90-	2	0.181	33.3	22.2	22.2	0.066	8.49	0	60.6061	0	0	0.11	25	0
CD34+CD38-CD90-	2	1.93	54.9	0	4.26	2.19	74.9	0	4.56621	10.6	0	1.66	76.4	0
CD34+CD38-CD90-	2	0.157	53.8	0	12.5	0.031	0.389	0	95	0	0	0.103	0	33.3
Average:		0.756	47.3333	7.4	12.9867	0.762333	27.9263	0	53.3908	3.53333	0	0.624333	33.8	11.1
SEM		0.789018	6.07116	5.50663	4.7066	1.75604	19.4146	0	21.6452	2.98953	0.0895	1.17018	19.5956	8.325
CD34+CD38+CD90-	2	50.2	60.3	26.7	0	0.83	1.14	0	96	18.2	0	0.143	8	12
CD34+CD38+CD90-	2	0.17	53.8	0	0.0922	0	0	0	0	0	0	0.0341	11.8	47.1
CD34+CD38+CD90-	2	0.195	25	8.33	0.159	0.088	0.481	0.422	95	4.84	1.61	0	0	0
Average:		16.855	46.3667	11.6767	0.0837333	0.306	0.540333	0.140667	63.6667	7.68	0.536667	0.0590333	6.6	19.7
SEM		16.6725	10.8469	7.88718	0.0460942	0.263229	0.330424	0.140667	31.8346	5.4424	0.536667	0.0431219	3.47755	14.1312
CD34-	2	0.107	16.7	0	0.273	0.44	0	0	100	1.47	0	0.0124	0	33.3
CD34-	2	0.262	6.25	6.25	66.7	0.32	0	1.15	93	0	0	0.0102	0	0
CD34-	2	0.127	0	0	87.9	0.29	0	0	100	1.67	0	0.00505	0	0
Average:		0.165333	7.65	2.08333	51.6243	0.35	0	0.383333	97.6667	1.04667	0	0.00921667	0	11.1
SEM		0.0486769	4.87143	2.08333	26.3949	0.0458258	0	0.383333	2.33333	0.526508	0	0.00217798	0	11.1
