# Supplementary material for: Expansion on Stromal Cells Preserves the Undifferentiated State of Human Hematopoietic Stem Cells Despite Compromised Reconstitution Ability
Source: PLoS One. 2013 Jan 16;8(1):e53912. doi: 10.1371/journal.pone.0053912 (PMC3547050; doi:10.1371/journal.pone.0053912)
Supplement: Table S2 — Expression of known HSC regulators in ex vivo expanded CD34+CD38−CD90+cells. Genes are divided by their cellular location defined by IPA. MeanExp represents mean gene expression values of the replicates. Fold change and p-value for differential expression between freshly isolated (day 0) and cultured (12 h, 2 weeks and 5 weeks) CD34+CD38−CD90+cells were calculated from the M-value reported by Limma. PMA indicates absent (A), marginal (M) and present (P) calls for each replicate. GO location and GO function for each gene is defined by DAVID, IPA gene location and type of gene are defined by IPA. Ref represents publications documenting the role of each gene in HSC development or maintenance. Bold numbers indicate probes that were significantly changed (>2 fold, p<0.05) in comparison to the expression value at day 0. Probes in bold are significantly differentially expressed. (XLS) [file pone.0053912.s010.xls]

## Sheet: human known regulators
Table S2. Expression of known HSC regulators in ex vivo expanded CD34+CD38-CD90+cells. Genes are divided by their cellular location defined by IPA. MeanExp represents mean gene expression values of the replicates. Fold change and p-value for differential expression between freshly isolated (day 0) and cultured (12h, 2 weeks and 5 weeks) CD34+CD38-CD90+cells were calculated from the M-value report…
Symbol	Entrez Gene Name	ProbeID	Day 0 - 12hr Fold Change	Day 0 - 12hr P value	Day 0 MeanExp	12 hr MeanExp	Day 0 - 2 wk Fold change	Day 0 - 2 wk P value	2 wk MeanExp	Day 0 - 5 wk Fold change	Day 0 - 5 wk P value	5 wk MeanExp	Day 0 PMA	12hr PMA	2 wk PMA	5 wk PMA	GO Location	GO Function	IPA Type	Ref
Nucleus
BMI1	BMI1 polycomb ring finger oncogene	202265_at	1.34582	0.615	10622.2	16377	1.41457	0.526179	16172.9	1.29891	0.681198	13653.3	PPP	PPP	PPP	PP	nucleus; intracellular; cytoplasm;	binding; protein binding; zinc ion binding; protein domain specific binding; ion binding; cation binding; metal ion binding; transition metal ion binding; RING-like zinc finger domain binding;	transcription regulator	Park IK et al 2003, Lessard et al 2003
CITED2	Cbp/p300-interacting transactivator, with Glu/Asp-rich carboxy-terminal domain, 2	207980_s_at	-2.04723	0.0933162	5067.69	3118.44	1.58767	0.268259	8489.35	1.25834	0.622126	6519.18	PPP	PPP	PPP	PP	nucleus; intracellular; cytoplasm;	sequence-specific DNA binding transcription factor activity; transcription cofactor activity; transcription coactivator activity; transcription corepressor activity; binding; protein binding; transcription factor binding; transcription activator activity; transcription repressor activity; protein domain specific binding; transcription regulator activity; LBD domain binding;	transcription regulator	Kranc KR et al 2009
CITED2	Cbp/p300-interacting transactivator, with Glu/Asp-rich carboxy-terminal domain, 2	209357_at	-3.82854	0.0222194	1495.11	467.483	1.30255	0.604241	1965.38	1.46337	0.47817	2071.82	PPP	PPP	PPP	PP	nucleus; intracellular; cytoplasm;	sequence-specific DNA binding transcription factor activity; transcription cofactor activity; transcription coactivator activity; transcription corepressor activity; binding; protein binding; transcription factor binding; transcription activator activity; transcription repressor activity; protein domain specific binding; transcription regulator activity; LBD domain binding;	transcription regulator	Kranc KR et al 2009
CREBBP	CREB binding protein	202160_at	1.22385	0.661	16496.3	20189.2	1.41026	0.406714	24225.5	1.23778	0.656677	20987.7	PPP	PPP	PPP	PP	nucleus; intracellular; cytoplasm;	p53 binding; chromatin binding; sequence-specific DNA binding transcription factor activity; transcription cofactor activity; transcription coactivator activity; catalytic activity; histone acetyltransferase activity; lysine N-acetyltransferase activity; signal transducer activity; receptor binding; binding; protein binding; N-acetyltransferase activity; transcription factor binding; zinc ion bin…	transcription regulator	Rebel et al 2002
CREBBP	CREB binding protein	228177_at	2.01403	0.114393	1741.23	2835.31	1.56888	0.301511	2860.67	-1.1951	0.729395	1494.66	PPP	PPP	PPP	PP	nucleus; intracellular; cytoplasm;	nucleic acid binding; DNA binding; sequence-specific DNA binding transcription factor activity; binding; protein binding; transcription activator activity; transcription regulator activity; sequence-specific DNA binding;	transcription regulator	Rebel et al 2002
CREBBP	CREB binding protein	235858_at	1.24234	0.675	1044.26	1162.6	1.07767	0.892	1072.58	-1.11405	0.861	895.411	PPP	PPP	PPP	PP	nucleus; intracellular; cytoplasm;	enzyme inhibitor activity; protein kinase inhibitor activity; cyclin-dependent protein kinase inhibitor activity; binding; protein binding; cyclin-dependent protein kinase regulator activity; kinase regulator activity; kinase inhibitor activity; protein kinase regulator activity; enzyme binding; kinase binding; protein kinase binding; enzyme regulator activity; protein serine/threonine kinase inh…	transcription regulator	Rebel et al 2002
ETV6	ets variant 6	205585_at	1.4211	0.258875	5278.2	7217.46	-1.15524	0.650028	4554.26	-1.70486	0.097365	3057.3	PPP	PPP	PPP	PP	nucleus; intracellular; cytoplasm;	nucleic acid binding; DNA binding; sequence-specific DNA binding transcription factor activity; binding; protein binding; protein domain specific binding; sequence-specific DNA binding;	transcription regulator	Hock et al 2006
ETV6	ets variant 6	225764_at	1.69587	0.124717	15536.7	25913	-1.09275	0.813	14594.7	-1.35589	0.387442	11537.6	PPP	PPP	PPP	PP	nucleus; intracellular;	nucleic acid binding; DNA binding; binding; zinc ion binding; ion binding; cation binding; metal ion binding; transition metal ion binding;	transcription regulator	Hock et al 2006
ETV6	ets variant 6	235056_at	1.72658	0.107611	70598.8	114871	-1.06141	0.876	65829.4	-1.07304	0.875	63680.8	PPP	PPP	PPP	PP	nucleus; intracellular; cytoplasm;	regulatory region DNA binding; nucleic acid binding; DNA binding; chromatin binding; sequence-specific DNA binding transcription factor activity; signal transducer activity; receptor signaling protein activity; transmembrane receptor protein serine/threonine kinase signaling protein activity; transforming growth factor beta receptor, cytoplasmic mediator activity; binding; protein binding; collag…	transcription regulator	Hock et al 2006
ETV6	ets variant 6	239364_at	1.72424	0.146487	34012.3	57594.6	1.0724	0.87	37228.5	1.01005	0.986	34414.2	PPP	PPP	PPP	PP	nucleus; intracellular; cytoplasm;	nucleic acid binding; DNA binding; sequence-specific DNA binding transcription factor activity; binding; protein binding; protein domain specific binding; sequence-specific DNA binding;	transcription regulator	Hock et al 2006
ETV6	ets variant 6	239740_at	1.39773	0.448105	1670.57	2493.79	-1.90593	0.152993	866.253	-1.58587	0.293165	1001.58	PPP	PPP	PPP	PP	nucleus; intracellular; cytoplasm;	regulatory region DNA binding; nucleic acid binding; DNA binding; sequence-specific DNA binding transcription factor activity; RNA polymerase II transcription factor activity; sequence-specific enhancer binding RNA polymerase II transcription factor activity; transcription cofactor activity; transcription corepressor activity; receptor binding; binding; protein binding; transcription factor bindi…	transcription regulator	Hock et al 2006
EZH2	enhancer of zeste homolog 2 (Drosophila)	203358_s_at	-1.15604	0.757	12669.8	11404.8	-1.13655	0.772	11380.8	1.26834	0.602092	15910.5	PPP	PPP	PPP	PP	nucleus; intracellular;	nucleic acid binding; DNA binding; catalytic activity; binding; protein binding; methyltransferase activity; N-methyltransferase activity; protein methyltransferase activity; S-adenosylmethionine-dependent methyltransferase activity; lysine N-methyltransferase activity; protein-lysine N-methyltransferase activity; transcription repressor activity; transferase activity; transferase activity, trans…	transcription regulator	Kamminga LM et al 2006
FOXO1	forkhead box O1	202723_s_at	-2.72477	0.036817	2990.19	1142.49	-1.57101	0.299805	1930.92	-3.67906	0.0134649	800.335	PPP	PPP	PPP	PP	nucleus; intracellular; cytoplasm;	nucleic acid binding; DNA binding; sequence-specific DNA binding transcription factor activity; binding; protein binding; transcription activator activity; transcription regulator activity; sequence-specific DNA binding;	transcription regulator	Tothova et al 2007
FOXO1	forkhead box O1	202724_s_at	-1.33897	0.468663	10317	7244.22	-1.04896	0.919	9936.1	-2.18466	0.059321	4716.1	PPP	PPP	PPP	PP	nucleus; intracellular; cytoplasm;	nucleic acid binding; DNA binding; sequence-specific DNA binding transcription factor activity; binding; protein binding; transcription activator activity; transcription regulator activity; sequence-specific DNA binding;	transcription regulator	Tothova et al 2007
FOXO1	forkhead box O1	228484_s_at	-1.62626	0.293729	1751.27	960.4	-1.06237	0.913	1740.74	-2.11641	0.113092	802.375	PPP	PPP	PPP	PM	nucleus; intracellular; cytoplasm;	regulatory region DNA binding; nucleic acid binding; DNA binding; sequence-specific DNA binding transcription factor activity; RNA polymerase II transcription factor activity; sequence-specific enhancer binding RNA polymerase II transcription factor activity; transcription cofactor activity; transcription corepressor activity; receptor binding; binding; protein binding; transcription factor bindi…	transcription regulator	Tothova et al 2007
FOXO3	forkhead box O3	204131_s_at	-1.94159	0.0624549	22054.3	9670.61	-1.18079	0.62609	18767.4	-2.3423	0.025509	9455.9	PPP	PPP	PPP	PP	nucleus; intracellular; cytoplasm;	nucleic acid binding; DNA binding; sequence-specific DNA binding transcription factor activity; binding; protein binding; transcription activator activity; enzyme binding; kinase binding; protein kinase binding; transcription regulator activity; sequence-specific DNA binding;	transcription regulator	Miyamoto et al 2007, Tothtva et al 2007
FOXO3	forkhead box O3	224889_at	-1.98318	0.0723218	10981.4	5628.85	-1.10186	0.809	10044.6	-2.11497	0.0539633	5032.8	PPP	PPP	PPP	PP	nucleus; intracellular; cytoplasm;	nucleic acid binding; DNA binding; sequence-specific DNA binding transcription factor activity; binding; protein binding; transcription activator activity; enzyme binding; kinase binding; protein kinase binding; transcription regulator activity; sequence-specific DNA binding;	transcription regulator	Miyamoto et al 2007, Tothtva et al 2007
FOXO3	forkhead box O3	224891_at	-1.50435	0.457582	13294.9	8948.73	1.21774	0.728	17425	1.04279	0.958	14059.1	PPP	PPP	PPP	PP	nucleus; intracellular; cytoplasm; mitochondrion;	magnesium ion binding; catalytic activity; inositol or phosphatidylinositol phosphatase activity; phosphatidylinositol-3-phosphatase activity; phosphoprotein phosphatase activity; protein serine/threonine phosphatase activity; protein tyrosine phosphatase activity; receptor binding; platelet-derived growth factor receptor binding; binding; protein binding; protein tyrosine/serine/threonine phosph…	transcription regulator	Miyamoto et al 2007, Tothtva et al 2007
FOXO3	forkhead box O3	231548_at	-1.58035	0.187081	6142.37	4005.98	1.04248	0.92	6205.15	-1.6619	0.151439	3516.51	PPP	PPP	PPP	PP	nucleus; intracellular;	nucleic acid binding; DNA binding; sequence-specific DNA binding transcription factor activity; binding; transcription repressor activity; transcription regulator activity; sequence-specific DNA binding;	transcription regulator	Miyamoto et al 2007, Tothtva et al 2007
GATA2	GATA binding protein 2	209710_at	1.52886	0.293847	48536.5	83234	-1.45028	0.353497	33325	-3.80737	0.00890332	12792.2	PPP	PPP	PPP	PP	nucleus; intracellular;	nucleic acid binding; DNA binding; sequence-specific DNA binding transcription factor activity; binding; protein binding; transcription factor binding; zinc ion binding; transcription regulator activity; ion binding; cation binding; sequence-specific DNA binding; metal ion binding; transition metal ion binding;	transcription regulator	Rodrigues NP et al 2005, Tsai et al 1994
GATA2	GATA binding protein 2	210358_x_at	1.40074	0.592	7282.08	12925.4	-1.88103	0.284133	3691.4	-4.90479	0.0197832	1365.15	PPP	PPP	PPP	PP	nucleus; intracellular;	nucleic acid binding; DNA binding; sequence-specific DNA binding transcription factor activity; binding; protein binding; transcription factor binding; zinc ion binding; transcription regulator activity; ion binding; cation binding; sequence-specific DNA binding; metal ion binding; transition metal ion binding;	transcription regulator	Rodrigues NP et al 2005, Tsai et al 1994
GFI1	growth factor independent 1 transcription repressor	206589_at	-1.17939	0.782	17419.2	17311.2	1.38305	0.524908	27677	1.31641	0.635526	24514.9	PPP	PPP	PPP	PP	nucleus; intracellular;	regulatory region DNA binding; nucleic acid binding; DNA binding; binding; protein binding; zinc ion binding; promoter binding; ion binding; cation binding; sequence-specific DNA binding; transcription regulatory region DNA binding; metal ion binding; transition metal ion binding;	transcription regulator	Hock H et al 2004, Zeng H et al 2004
HOXA10	homeobox A10	213147_at	-1.39842	0.373602	5951.7	3813.92	1.23895	0.565214	7348.26	-1.09177	0.857	5346.88	PPP	PPP	PPP	PP	nucleus; intracellular;	nucleic acid binding; DNA binding; sequence-specific DNA binding transcription factor activity; binding; protein binding; sequence-specific DNA binding;	transcription regulator	Magnusson et al 2007
HOXA10	homeobox A10	213150_at	-1.55944	0.177707	3596.12	2132.3	1.67562	0.138834	5653.64	1.94893	0.0568678	7117.19	PPP	PPP	PPP	PP	nucleus; intracellular;	nucleic acid binding; DNA binding; sequence-specific DNA binding transcription factor activity; binding; protein binding; sequence-specific DNA binding;	transcription regulator	Magnusson et al 2007
HOXA9	homeobox A9	209905_at	-1.53101	0.241697	13428.8	8371.65	1.60019	0.207831	21462.1	1.60519	0.201603	21549.2	PPP	PPP	PPP	PP	nucleus; intracellular;	nucleic acid binding; DNA binding; sequence-specific DNA binding transcription factor activity; binding; protein binding; transcription activator activity; transcription regulator activity; sequence-specific DNA binding;	transcription regulator	Lawrence HJ 2005
HOXA9	homeobox A9	214651_s_at	-1.34892	0.385946	54501.6	39892	1.60317	0.179855	87423.4	1.49468	0.244984	82198.2	PPP	PPP	PPP	PP	nucleus; intracellular;	nucleic acid binding; DNA binding; sequence-specific DNA binding transcription factor activity; binding; protein binding; transcription activator activity; transcription regulator activity; sequence-specific DNA binding;	transcription regulator	Lawrence HJ 2005
HOXB4	homeobox B4	231767_at	1.19842	0.57	2813.72	3207.44	1.02922	0.937	2944.06	-1.60666	0.122863	1794.85	PPP	PPP	PPP	PP	nucleus; intracellular;	nucleic acid binding; DNA binding; transcription cofactor activity; transcription coactivator activity; binding; protein binding; transcription factor binding; zinc ion binding; transcription activator activity; transcription repressor activity; transcription regulator activity; ion binding; cation binding; sequence-specific DNA binding; SMAD binding; metal ion binding; transition metal ion bindi…	transcription regulator	Antonchuk J et al 2002
HOXB6	homeobox B6	205365_at	1.33106	0.51558	172.241	231.613	-1.25849	0.588087	133.527	-1.49812	0.353771	106.045	PAP	PPP	PAP	MP	nucleus; intracellular;	nucleic acid binding; DNA binding; sequence-specific DNA binding transcription factor activity; binding; sequence-specific DNA binding;	transcription regulator	Fischbach et al 2005
HOXB6	homeobox B6	205366_s_at	1.42761	0.67	962.242	2048.32	-1.53217	0.576969	657.415	-3.83526	0.0886906	267.222	PPP	PPP	PPP	PP	nucleus; intracellular;	nucleic acid binding; DNA binding; sequence-specific DNA binding transcription factor activity; binding; sequence-specific DNA binding;	transcription regulator	Fischbach et al 2005
IKZF1	IKAROS family zinc finger 1 (Ikaros)	1565816_at	1.28556	0.48669	2464.04	3558.57	1.39059	0.34109	3540.93	1.1461	0.742822	2839.14	PPP	PPP	PPP	PP	nucleus; intracellular; cytoplasm;	regulatory region DNA binding; nucleic acid binding; DNA binding; sequence-specific DNA binding transcription factor activity; binding; protein binding; zinc ion binding; promoter binding; transcription repressor activity; specific transcriptional repressor activity; transcription regulator activity; ion binding; cation binding; sequence-specific DNA binding; transcription regulatory region DNA b…	transcription regulator	Nichogiannopoulou et al 1999
IKZF1	IKAROS family zinc finger 1 (Ikaros)	1565818_s_at	1.07648	0.86	24863.2	32336.7	1.123	0.751	27652.7	-1.06513	0.893	23767.8	PPP	PPP	PPP	PP	nucleus; intracellular; cytoplasm;	regulatory region DNA binding; nucleic acid binding; DNA binding; sequence-specific DNA binding transcription factor activity; binding; protein binding; zinc ion binding; promoter binding; transcription repressor activity; specific transcriptional repressor activity; transcription regulator activity; ion binding; cation binding; sequence-specific DNA binding; transcription regulatory region DNA b…	transcription regulator	Nichogiannopoulou et al 1999
IKZF1	IKAROS family zinc finger 1 (Ikaros)	205038_at	-1.01969	0.962	4166.95	3942.89	1.04603	0.901	4377.74	-1.0557	0.898	3881.1	PPP	PPP	PPP	PP	nucleus; intracellular; cytoplasm;	regulatory region DNA binding; nucleic acid binding; DNA binding; sequence-specific DNA binding transcription factor activity; binding; protein binding; zinc ion binding; promoter binding; transcription repressor activity; specific transcriptional repressor activity; transcription regulator activity; ion binding; cation binding; sequence-specific DNA binding; transcription regulatory region DNA b…	transcription regulator	Nichogiannopoulou et al 1999
IKZF1	IKAROS family zinc finger 1 (Ikaros)	205039_s_at	1.1275	0.767	26412	33995.9	1.21406	0.582351	31634.6	1.14682	0.743221	29860.6	PPP	PPP	PPP	PP	nucleus; intracellular; cytoplasm;	regulatory region DNA binding; nucleic acid binding; DNA binding; sequence-specific DNA binding transcription factor activity; binding; protein binding; zinc ion binding; promoter binding; transcription repressor activity; specific transcriptional repressor activity; transcription regulator activity; ion binding; cation binding; sequence-specific DNA binding; transcription regulatory region DNA b…	transcription regulator	Nichogiannopoulou et al 1999
IKZF1	IKAROS family zinc finger 1 (Ikaros)	216901_s_at	-1.23439	0.507143	1614.47	1320.69	-1.0023	0.995	1656.28	-1.18974	0.610681	1353.48	PPP	PPP	PPP	PP	nucleus; intracellular; cytoplasm;	regulatory region DNA binding; nucleic acid binding; DNA binding; sequence-specific DNA binding transcription factor activity; binding; protein binding; zinc ion binding; promoter binding; transcription repressor activity; specific transcriptional repressor activity; transcription regulator activity; ion binding; cation binding; sequence-specific DNA binding; transcription regulatory region DNA b…	transcription regulator	Nichogiannopoulou et al 1999
IKZF1	IKAROS family zinc finger 1 (Ikaros)	220704_at	1.09133	0.914	100.048	118.056	1.0885	0.911	118.363	1.10628	0.909	107.717	MAP	PPP	MPP	PM	nucleus; intracellular;	nucleic acid binding; DNA binding; transcription cofactor activity; transcription coactivator activity; binding; protein binding; transcription factor binding; zinc ion binding; transcription activator activity; transcription repressor activity; transcription regulator activity; ion binding; cation binding; sequence-specific DNA binding; SMAD binding; metal ion binding; transition metal ion bindi…	transcription regulator	Nichogiannopoulou et al 1999
IKZF1	IKAROS family zinc finger 1 (Ikaros)	227344_at	1.87157	0.107186	4201.06	6932.13	2.01228	0.093709	8021.4	1.87274	0.109027	7412.27	PPP	PPP	PPP	PP	nucleus; intracellular; cytoplasm;	regulatory region DNA binding; nucleic acid binding; DNA binding; sequence-specific DNA binding transcription factor activity; binding; protein binding; zinc ion binding; promoter binding; transcription repressor activity; specific transcriptional repressor activity; transcription regulator activity; ion binding; cation binding; sequence-specific DNA binding; transcription regulatory region DNA b…	transcription regulator	Nichogiannopoulou et al 1999
IKZF1	IKAROS family zinc finger 1 (Ikaros)	227346_at	1.17234	0.58	27930.8	32273.5	1.22887	0.441098	34016.4	1.20425	0.524823	33582.3	PPP	PPP	PPP	PP	nucleus; intracellular; cytoplasm;	p53 binding; chromatin binding; sequence-specific DNA binding transcription factor activity; transcription cofactor activity; transcription coactivator activity; catalytic activity; histone acetyltransferase activity; lysine N-acetyltransferase activity; signal transducer activity; receptor binding; binding; protein binding; N-acetyltransferase activity; transcription factor binding; zinc ion bin…	transcription regulator	Nichogiannopoulou et al 1999
LMO2	LIM domain only 2 (rhombotin-like 1)	204249_s_at	-1.28964	0.400446	206942	148235	-1.08883	0.793	193335	-1.18826	0.602702	173253	PPP	PPP	PPP	PP	nucleus; intracellular;	nucleic acid binding; DNA binding; binding; protein binding; zinc ion binding; ion binding; cation binding; metal ion binding; transition metal ion binding;	other	yamada et 1998
LYL1	lymphoblastic leukemia derived sequence 1	210044_s_at	-1.24982	0.678	20087.7	16555.3	-1.14683	0.797	17491.9	-2.552	0.0662603	7757.04	PPP	PPP	PPP	PP	nucleus; intracellular;	nucleic acid binding; DNA binding; binding; transcription regulator activity;	other	Capron C et al 2006
MECOM	MDS1 and EVI1 complex locus	215851_at	-1.48818	0.527831	123.75	70.6339	-1.88577	0.357312	57.3696	-2.41196	0.195579	43.3352	PPP	PPP	PPP	PP	nucleus; intracellular;	nucleic acid binding; DNA binding; sequence-specific DNA binding transcription factor activity; binding; protein binding; zinc ion binding; identical protein binding; protein homodimerization activity; ion binding; cation binding; metal ion binding; transition metal ion binding; protein dimerization activity;	other	Goyama et al 2008, Kataoka et al 2011
MECOM	MDS1 and EVI1 complex locus	208434_at	-1.11074	0.902465	23.3674	23.0606	-1.54453	0.57096	14.7323	-1.62035	0.561804	13.5213	AMP	APP	AAP	AA	nucleus; intracellular;	nucleic acid binding; DNA binding; sequence-specific DNA binding transcription factor activity; binding; protein binding; zinc ion binding; identical protein binding; protein homodimerization activity; ion binding; cation binding; metal ion binding; transition metal ion binding; protein dimerization activity;	other	Goyama et al 2008, Kataoka et al 2011
MECOM	MDS1 and EVI1 complex locus	243277_x_at	-2.74706	0.0564985	49.9812	18.4016	-1.47373	0.55413	34.2723	-2.16307	0.222151	22.186	PAP	AMP	PPM	PA	nucleus; intracellular;	nucleic acid binding; DNA binding; sequence-specific DNA binding transcription factor activity; binding; protein binding; zinc ion binding; identical protein binding; protein homodimerization activity; ion binding; cation binding; metal ion binding; transition metal ion binding; protein dimerization activity;	other	Goyama et al 2008, Kataoka et al 2011
MECOM	MDS1 and EVI1 complex locus	226420_at	-2.17498	0.0724417	23113.6	11113.5	-1.43003	0.504252	16563.5	-2.8168	0.0468098	8714.4	PPP	PPP	PPP	PP	nucleus; intracellular;	nucleic acid binding; DNA binding; sequence-specific DNA binding transcription factor activity; binding; protein binding; zinc ion binding; identical protein binding; protein homodimerization activity; ion binding; cation binding; metal ion binding; transition metal ion binding; protein dimerization activity;	other	Goyama et al 2008, Kataoka et al 2011
MECOM	MDS1 and EVI1 complex locus	221884_at	-3.71434	0.0123889	14857.6	3937.29	-1.98069	0.244103	7292.07	-5.2797	0.00880427	2915.37	PPP	PPP	PPP	PP	nucleus; intracellular;	nucleic acid binding; DNA binding; sequence-specific DNA binding transcription factor activity; binding; protein binding; zinc ion binding; identical protein binding; protein homodimerization activity; ion binding; cation binding; metal ion binding; transition metal ion binding; protein dimerization activity;	other	Goyama et al 2008, Kataoka et al 2011
MEIS1	Meis homeobox 1	1559477_s_at	-2.0728	0.201548	16835.4	9251.63	-1.49295	0.47966	11122.1	-3.52992	0.0423659	4973.56	PPP	PPP	PPP	PP	nucleus; intracellular;	nucleic acid binding; DNA binding; sequence-specific DNA binding transcription factor activity; RNA polymerase II transcription factor activity; binding; protein binding; transcription regulator activity; sequence-specific DNA binding;	transcription regulator	Azcoitia V et al 2005
MEIS1	Meis homeobox 1	204069_at	-2.59742	0.147454	19789.5	8363.73	-1.45394	0.568684	14096.1	-4.51023	0.0359014	4862.04	PPP	PPP	PPP	PP	nucleus; intracellular;	nucleic acid binding; DNA binding; sequence-specific DNA binding transcription factor activity; RNA polymerase II transcription factor activity; binding; protein binding; transcription regulator activity; sequence-specific DNA binding;	transcription regulator	Azcoitia V et al 2005
MEIS1	Meis homeobox 1	242172_at	1.52118	0.37189	132.55	182.382	1.19244	0.717	167.173	-1.06908	0.919	127.461	PMP	PPP	PPP	PP	nucleus; intracellular; cytoplasm; mitochondrion;	magnesium ion binding; catalytic activity; inositol or phosphatidylinositol phosphatase activity; phosphatidylinositol-3-phosphatase activity; phosphoprotein phosphatase activity; protein serine/threonine phosphatase activity; protein tyrosine phosphatase activity; receptor binding; platelet-derived growth factor receptor binding; binding; protein binding; protein tyrosine/serine/threonine phosph…	transcription regulator	Azcoitia V et al 2005
MLL	myeloid/lymphoid or mixed-lineage leukemia (trithorax homolog, Drosophila)	1565436_s_at	-1.06056	0.928	6454.55	7302.63	-1.27016	0.644953	5140.44	-2.74417	0.0609772	2462.23	PPP	PPP	PPP	PP	nucleus; intracellular;	nucleic acid binding; DNA binding; AT DNA binding; chromatin binding; sequence-specific DNA binding transcription factor activity; RNA polymerase II transcription factor activity; catalytic activity; binding; protein binding; methyltransferase activity; N-methyltransferase activity; zinc ion binding; protein methyltransferase activity; S-adenosylmethionine-dependent methyltransferase activity; ly…	transcription regulator	McMahon KA et al 2007
MLL	myeloid/lymphoid or mixed-lineage leukemia (trithorax homolog, Drosophila)	212076_at	1.18057	0.755	2437.68	2700.38	1.04833	0.933	2471.3	-1.46051	0.436795	1516.68	PPP	PPP	PPP	PP	nucleus; intracellular;	nucleic acid binding; DNA binding; AT DNA binding; chromatin binding; sequence-specific DNA binding transcription factor activity; RNA polymerase II transcription factor activity; catalytic activity; binding; protein binding; methyltransferase activity; N-methyltransferase activity; zinc ion binding; protein methyltransferase activity; S-adenosylmethionine-dependent methyltransferase activity; ly…	transcription regulator	McMahon KA et al 2007
MLL	myeloid/lymphoid or mixed-lineage leukemia (trithorax homolog, Drosophila)	212078_s_at	1.07026	0.839	8970.56	9031.15	-1.00107	0.998	8866.42	-1.80321	0.0477115	4882.44	PPP	PPP	PPP	PP	nucleus; intracellular;	nucleic acid binding; DNA binding; AT DNA binding; chromatin binding; sequence-specific DNA binding transcription factor activity; RNA polymerase II transcription factor activity; catalytic activity; binding; protein binding; methyltransferase activity; N-methyltransferase activity; zinc ion binding; protein methyltransferase activity; S-adenosylmethionine-dependent methyltransferase activity; ly…	transcription regulator	McMahon KA et al 2007
MLL	myeloid/lymphoid or mixed-lineage leukemia (trithorax homolog, Drosophila)	212079_s_at	1.04342	0.946	4682.83	4977.05	-1.18412	0.737	4057.17	-1.93798	0.170895	2392.73	PPP	PPP	PPP	PP	nucleus; intracellular;	nucleic acid binding; DNA binding; AT DNA binding; chromatin binding; sequence-specific DNA binding transcription factor activity; RNA polymerase II transcription factor activity; catalytic activity; binding; protein binding; methyltransferase activity; N-methyltransferase activity; zinc ion binding; protein methyltransferase activity; S-adenosylmethionine-dependent methyltransferase activity; ly…	transcription regulator	McMahon KA et al 2007
MLL	myeloid/lymphoid or mixed-lineage leukemia (trithorax homolog, Drosophila)	212080_at	-1.14798	0.756	6917.28	6877.04	-1.38439	0.396927	5004.36	-1.80401	0.137078	3823.75	PPP	PPP	PPP	PP	nucleus; intracellular;	nucleic acid binding; DNA binding; AT DNA binding; chromatin binding; sequence-specific DNA binding transcription factor activity; RNA polymerase II transcription factor activity; catalytic activity; binding; protein binding; methyltransferase activity; N-methyltransferase activity; zinc ion binding; protein methyltransferase activity; S-adenosylmethionine-dependent methyltransferase activity; ly…	transcription regulator	McMahon KA et al 2007
MLL	myeloid/lymphoid or mixed-lineage leukemia (trithorax homolog, Drosophila)	216624_s_at	1.04206	0.934	5568.62	5394.31	1.00625	0.99	5536.16	-1.7283	0.164533	3186.3	PPP	PPP	PPP	PP	nucleus; intracellular;	nucleic acid binding; DNA binding; AT DNA binding; chromatin binding; sequence-specific DNA binding transcription factor activity; RNA polymerase II transcription factor activity; catalytic activity; binding; protein binding; methyltransferase activity; N-methyltransferase activity; zinc ion binding; protein methyltransferase activity; S-adenosylmethionine-dependent methyltransferase activity; ly…	transcription regulator	McMahon KA et al 2007
MLL	myeloid/lymphoid or mixed-lineage leukemia (trithorax homolog, Drosophila)	226981_at	1.69338	0.209342	3181.92	4847.03	1.51088	0.32449	4964.68	1.1833	0.735946	3628.88	PPP	PPP	PPP	PP	nucleus; intracellular; cytoplasm;	regulatory region DNA binding; nucleic acid binding; DNA binding; sequence-specific DNA binding transcription factor activity; binding; protein binding; zinc ion binding; promoter binding; transcription repressor activity; specific transcriptional repressor activity; transcription regulator activity; ion binding; cation binding; sequence-specific DNA binding; transcription regulatory region DNA b…	transcription regulator	McMahon KA et al 2007
MLL	myeloid/lymphoid or mixed-lineage leukemia (trithorax homolog, Drosophila)	229935_s_at	-1.33441	0.480696	4183.6	3743.9	-1.51326	0.294462	2742.29	-2.17797	0.0625427	1920.29	PPP	PPP	PPP	PP	nucleus; intracellular;	regulatory region DNA binding; nucleic acid binding; DNA binding; sequence-specific DNA binding transcription factor activity; RNA polymerase II transcription factor activity; sequence-specific enhancer binding RNA polymerase II transcription factor activity; binding; protein binding; beta-catenin binding; transcription factor binding; promoter binding; transcription regulator activity; enhancer …	transcription regulator	McMahon KA et al 2007
MYB	v-myb myeloblastosis viral oncogene homolog (avian)	204798_at	-1.35124	0.399351	152069	111163	-1.20836	0.591936	126748	-1.50594	0.25135	102007	PPP	PPP	PPP	PP	nucleus; intracellular;	nucleic acid binding; DNA binding; binding; protein binding; transcription activator activity; transcription regulator activity;	transcription regulator	Lieu YK, Reddy EP. 2009
MYB	v-myb myeloblastosis viral oncogene homolog (avian)	215152_at	-2.06801	0.412479	1372.16	687.998	1.33509	0.755	2039.2	-2.3636	0.33577	562.4	PPP	PPP	PPP	PP	nucleus; intracellular;	nucleic acid binding; DNA binding; binding; protein binding; transcription activator activity; transcription regulator activity;	transcription regulator	Lieu YK, Reddy EP. 2009
MYC	v-myc myelocytomatosis viral oncogene homolog (avian)	202431_s_at	1.4526	0.513151	50895.9	69513.8	-1.75155	0.305413	32176.3	-1.09691	0.903	47213	PPP	PPP	PPP	PP	nucleus; intracellular; cytoplasm;	regulatory region DNA binding; nucleic acid binding; DNA binding; double-stranded DNA binding; sequence-specific DNA binding transcription factor activity; binding; protein binding; promoter binding; transcription activator activity; transcription regulator activity; sequence-specific DNA binding; structure-specific DNA binding; transcription regulatory region DNA binding; protein heterodimerizat…	transcription regulator	Wilson, A et al 2004
PBX1	pre-B-cell leukemia homeobox 1	205253_at	-12.7658	0.00614676	2942.42	355.75	-4.89677	0.0388824	598.698	-23.1797	0.00233456	132.32	PPP	APP	PPP	AA	nucleus; intracellular; cytoplasm;	nucleic acid binding; DNA binding; sequence-specific DNA binding transcription factor activity; binding; protein binding; transcription factor binding; sequence-specific DNA binding; protein heterodimerization activity; protein dimerization activity;	transcription regulator	Ficara F et al 2008
PBX1	pre-B-cell leukemia homeobox 1	212148_at	-8.95996	0.0295907	4107.42	545.071	-4.41733	0.121697	1161.04	-43.9183	0.0035968	99.7346	PPP	PPP	PPP	PP	nucleus; intracellular; cytoplasm;	nucleic acid binding; DNA binding; sequence-specific DNA binding transcription factor activity; binding; protein binding; transcription factor binding; sequence-specific DNA binding; protein heterodimerization activity; protein dimerization activity;	transcription regulator	Ficara F et al 2008
PBX1	pre-B-cell leukemia homeobox 1	212151_at	-7.87798	0.0189253	8062.73	1407.14	-5.32518	0.0482434	1664.81	-29.305	0.00263792	300.868	PPP	PPP	PPP	PP	nucleus; intracellular; cytoplasm;	nucleic acid binding; DNA binding; sequence-specific DNA binding transcription factor activity; binding; protein binding; transcription factor binding; sequence-specific DNA binding; protein heterodimerization activity; protein dimerization activity;	transcription regulator	Ficara F et al 2008
PHC1	polyhomeotic homolog 1 (Drosophila)	218338_at	-1.25465	0.463053	14605.5	11589.6	-1.24463	0.462009	11638.1	-1.8638	0.0527575	7678.09	PPP	PPP	PPP	PP	nucleus; intracellular;	nucleic acid binding; DNA binding; binding; zinc ion binding; ion binding; cation binding; metal ion binding; transition metal ion binding;	other	Ohta el al 2002
PHC1	polyhomeotic homolog 1 (Drosophila)	225958_at	1.35912	0.341712	12412.8	16227	1.16763	0.633533	14384.5	1.17915	0.651169	14813.8	PPP	PPP	PPP	PP	membrane; nucleus; intracellular; mitochondrion; cytoplasm; plasma membrane;	nucleotide binding; nucleoside binding; purine nucleoside binding; catalytic activity; protein kinase activity; protein serine/threonine kinase activity; binding; protein binding; ATP binding; kinase activity; transferase activity; transferase activity, transferring phosphorus-containing groups; phosphotransferase activity, alcohol group as acceptor; purine nucleotide binding; adenyl nucleotide b…	other	Ohta el al 2002
PRDM16	PR domain containing 16	220928_s_at	-1.64839	0.329501	520.197	373.77	-1.76431	0.267627	291.93	-3.03852	0.0438836	169.25	APP	APP	PPA	AA	nucleus; intracellular;	nucleic acid binding; DNA binding; sequence-specific DNA binding transcription factor activity; binding; sequence-specific DNA binding;	transcription regulator	Aguilo et al 2011, Chuikov S et al 2010
PRDM16	PR domain containing 16	232424_at	-1.8076	0.682	1992.06	1224.97	-4.37547	0.260365	644.302	-25.7861	0.0266862	133.329	PPP	PPP	PPP	PP	nucleus; intracellular; cytoplasm; mitochondrion;	magnesium ion binding; catalytic activity; inositol or phosphatidylinositol phosphatase activity; phosphatidylinositol-3-phosphatase activity; phosphoprotein phosphatase activity; protein serine/threonine phosphatase activity; protein tyrosine phosphatase activity; receptor binding; platelet-derived growth factor receptor binding; binding; protein binding; protein tyrosine/serine/threonine phosph…	transcription regulator	Aguilo et al 2011, Chuikov S et al 2010
RUNX1	runt-related transcription factor 1	208129_x_at	-1.87398	0.112663	1154.67	538.718	-1.33868	0.448613	813.773	-1.59691	0.236503	659.344	PPP	PMP	PPP	PP	nucleus; intracellular;	nucleotide binding; nucleoside binding; purine nucleoside binding; nucleic acid binding; DNA binding; sequence-specific DNA binding transcription factor activity; binding; calcium ion binding; protein binding; ATP binding; transcription factor binding; transcription activator activity; purine nucleotide binding; transcription regulator activity; adenyl nucleotide binding; ribonucleotide binding; …	transcription regulator	Growney et al 2005, Ichikawa et al 2004, Okuda et al 1996
RUNX1	runt-related transcription factor 1	209360_s_at	1.10738	0.79	13640.4	14796.1	1.48549	0.233618	20537.1	1.58602	0.166717	22073.6	PPP	PPP	PPP	PP	nucleus; intracellular;	nucleotide binding; nucleoside binding; purine nucleoside binding; nucleic acid binding; DNA binding; sequence-specific DNA binding transcription factor activity; binding; calcium ion binding; protein binding; ATP binding; transcription factor binding; transcription activator activity; purine nucleotide binding; transcription regulator activity; adenyl nucleotide binding; ribonucleotide binding; …	transcription regulator	Growney et al 2005, Ichikawa et al 2004, Okuda et al 1996
RUNX1	runt-related transcription factor 1	210365_at	-1.15951	0.853	1406.81	959.813	1.16766	0.83	1728.86	-1.26293	0.767453	1128.11	PPP	PPP	PPP	PP	nucleus; intracellular;	nucleotide binding; nucleoside binding; purine nucleoside binding; nucleic acid binding; DNA binding; sequence-specific DNA binding transcription factor activity; binding; calcium ion binding; protein binding; ATP binding; transcription factor binding; transcription activator activity; purine nucleotide binding; transcription regulator activity; adenyl nucleotide binding; ribonucleotide binding; …	transcription regulator	Growney et al 2005, Ichikawa et al 2004, Okuda et al 1996
RUNX1	runt-related transcription factor 1	210805_x_at	-1.88599	0.0723218	4056.37	2323.43	-1.18881	0.611591	3398.31	-1.44277	0.285737	2861.82	PPP	PPP	PPP	PP	nucleus; intracellular;	nucleotide binding; nucleoside binding; purine nucleoside binding; nucleic acid binding; DNA binding; sequence-specific DNA binding transcription factor activity; binding; calcium ion binding; protein binding; ATP binding; transcription factor binding; transcription activator activity; purine nucleotide binding; transcription regulator activity; adenyl nucleotide binding; ribonucleotide binding; …	transcription regulator	Growney et al 2005, Ichikawa et al 2004, Okuda et al 1996
RUNX1	runt-related transcription factor 1	211181_x_at	-1.61658	0.0983247	31186.1	19944.2	-1.12483	0.68864	27620.1	-1.57709	0.116076	19480.9	PPP	PPP	PPP	PP	nucleus; intracellular;	nucleotide binding; nucleoside binding; purine nucleoside binding; nucleic acid binding; DNA binding; sequence-specific DNA binding transcription factor activity; binding; calcium ion binding; protein binding; ATP binding; transcription factor binding; transcription activator activity; purine nucleotide binding; transcription regulator activity; adenyl nucleotide binding; ribonucleotide binding; …	transcription regulator	Growney et al 2005, Ichikawa et al 2004, Okuda et al 1996
RUNX1	runt-related transcription factor 1	211182_x_at	-1.70147	0.0780032	32056.2	19804.2	-1.15186	0.630313	27965.8	-1.57159	0.126875	19781.4	PPP	PPP	PPP	PP	nucleus; intracellular;	nucleotide binding; nucleoside binding; purine nucleoside binding; nucleic acid binding; DNA binding; sequence-specific DNA binding transcription factor activity; binding; calcium ion binding; protein binding; ATP binding; transcription factor binding; transcription activator activity; purine nucleotide binding; transcription regulator activity; adenyl nucleotide binding; ribonucleotide binding; …	transcription regulator	Growney et al 2005, Ichikawa et al 2004, Okuda et al 1996
RUNX1	runt-related transcription factor 1	217263_x_at	-1.02696	0.976	1782.19	1291.26	1.14111	0.861	1531.48	-1.04666	0.964	1131.03	PPP	PPP	PPP	PP	nucleus; intracellular;	nucleotide binding; nucleoside binding; purine nucleoside binding; nucleic acid binding; DNA binding; sequence-specific DNA binding transcription factor activity; binding; calcium ion binding; protein binding; ATP binding; transcription factor binding; transcription activator activity; purine nucleotide binding; transcription regulator activity; adenyl nucleotide binding; ribonucleotide binding; …	transcription regulator	Growney et al 2005, Ichikawa et al 2004, Okuda et al 1996
SMAD4	SMAD family member 4	1565702_at	1.91989	0.243129	56.2652	79.1167	1.41977	0.527791	77.1953	-1.48405	0.511346	37.2432	PPP	PPP	PPP	MP	nucleus; intracellular; cytoplasm;	regulatory region DNA binding; nucleic acid binding; DNA binding; chromatin binding; sequence-specific DNA binding transcription factor activity; signal transducer activity; receptor signaling protein activity; transmembrane receptor protein serine/threonine kinase signaling protein activity; transforming growth factor beta receptor, cytoplasmic mediator activity; binding; protein binding; collag…	transcription regulator	Karlsson et al 2007
SMAD4	SMAD family member 4	1565703_at	3.13797	0.0390856	30.0893	73.556	1.52238	0.400917	48.881	1.15835	0.819	35.1729	AAA	PPP	PPP	PP	nucleus; intracellular; cytoplasm;	regulatory region DNA binding; nucleic acid binding; DNA binding; chromatin binding; sequence-specific DNA binding transcription factor activity; signal transducer activity; receptor signaling protein activity; transmembrane receptor protein serine/threonine kinase signaling protein activity; transforming growth factor beta receptor, cytoplasmic mediator activity; binding; protein binding; collag…	transcription regulator	Karlsson et al 2007
SMAD4	SMAD family member 4	202526_at	1.77147	0.285628	443.584	690.582	2.0749	0.185659	872.104	2.04695	0.188	844.648	PPP	PPP	PPP	PP	nucleus; intracellular; cytoplasm;	regulatory region DNA binding; nucleic acid binding; DNA binding; chromatin binding; sequence-specific DNA binding transcription factor activity; signal transducer activity; receptor signaling protein activity; transmembrane receptor protein serine/threonine kinase signaling protein activity; transforming growth factor beta receptor, cytoplasmic mediator activity; binding; protein binding; collag…	transcription regulator	Karlsson et al 2007
SMAD4	SMAD family member 4	202527_s_at	1.51282	0.298599	1537.53	2263.68	1.98137	0.109504	3151.23	2.00542	0.0901366	3106.65	PPP	PPP	PPP	PP	nucleus; intracellular; cytoplasm;	regulatory region DNA binding; nucleic acid binding; DNA binding; chromatin binding; sequence-specific DNA binding transcription factor activity; signal transducer activity; receptor signaling protein activity; transmembrane receptor protein serine/threonine kinase signaling protein activity; transforming growth factor beta receptor, cytoplasmic mediator activity; binding; protein binding; collag…	transcription regulator	Karlsson et al 2007
SMAD4	SMAD family member 4	235725_at	-1.25358	0.674	15395.4	11067.7	1.11628	0.841	18134.9	-1.3608	0.565071	11485.7	PPP	PPP	PPP	PP	nucleus; intracellular;	nucleic acid binding; DNA binding; sequence-specific DNA binding transcription factor activity; binding; protein binding; transcription factor binding; transcription repressor activity; transcription regulator activity; sequence-specific DNA binding;	transcription regulator	Karlsson et al 2007
SMAD7	SMAD family member 7	204790_at	10.7419	0.0412631	46.4127	581.071	3.57411	0.239782	152.92	2.94561	0.324012	112.232	AAP	PPP	PPA	PP	membrane; nucleus; membrane part; cell junction; intracellular; cytoplasm; plasma membrane;	regulatory region DNA binding; nucleic acid binding; DNA binding; signal transducer activity; receptor signaling protein activity; transmembrane receptor protein serine/threonine kinase signaling protein activity; transforming growth factor beta receptor, cytoplasmic mediator activity; receptor binding; cytokine receptor binding; transforming growth factor beta receptor binding; binding; protein …	transcription regulator	Blank et al 2007
SOX17	SRY (sex determining region Y)-box 17	219993_at	1.90028	0.575	32.2612	84.1011	-1.4434	0.75	21.6594	-1.47601	0.766104	22.1205	APA	APA	PAA	PA	nucleus; intracellular;	nucleic acid binding; DNA binding; AT DNA binding; chromatin binding; sequence-specific DNA binding transcription factor activity; RNA polymerase II transcription factor activity; catalytic activity; binding; protein binding; methyltransferase activity; N-methyltransferase activity; zinc ion binding; protein methyltransferase activity; S-adenosylmethionine-dependent methyltransferase activity; ly…	transcription regulator	Kim et al 2007
SOX17	SRY (sex determining region Y)-box 17	230943_at	5.07296	0.188786	9.99741	90.2596	-1.38958	0.81	7.00397	1.05919	0.976	10.0101	AAA	APA	AAA	AA	nucleus; intracellular;	nucleic acid binding; DNA binding; binding; protein binding; zinc ion binding; ion binding; cation binding; metal ion binding; transition metal ion binding;	transcription regulator	Kim et al 2007
SPI1	spleen focus forming virus (SFFV) proviral integration oncogene spi1	205312_at	1.59822	0.417996	1159.71	2326.09	-1.08264	0.907	997.766	1.2757	0.714667	1439.53	PPP	PPP	PPP	PP	nucleus; intracellular;	nucleic acid binding; DNA binding; sequence-specific DNA binding transcription factor activity; RNA binding; binding; protein binding; sequence-specific DNA binding;	transcription regulator	Iwasaki H et al 2005, Fisher et al 1999
STAT5A	signal transducer and activator of transcription 5A	203010_at	-1.18887	0.656	138979	117240	-1.37941	0.361621	103253	-1.95022	0.072008	74123.2	PPP	PPP	PPP	PP	nucleus; intracellular; cytoplasm;	sequence-specific DNA binding transcription factor activity; signal transducer activity; binding; calcium ion binding; protein binding; ion binding; cation binding; metal ion binding; molecular transducer activity;	transcription regulator	Wang et al 2009, Kato et al 2005
TAL1	T-cell acute lymphocytic leukemia 1	1561651_s_at	-2.87147	0.155985	2632.18	701.334	-1.4745	0.602553	1584.19	-1.90348	0.40393	1194.74	PPP	APA	PPP	PP	nucleus; intracellular;	regulatory region DNA binding; nucleic acid binding; DNA binding; sequence-specific DNA binding transcription factor activity; binding; protein binding; promoter binding; enzyme binding; histone deacetylase binding; sequence-specific DNA binding; transcription regulatory region DNA binding;	other	Lacombe et al 2010, Shivdasani et al 1995
TAL1	T-cell acute lymphocytic leukemia 1	206283_s_at	1.30604	0.604	20853.6	29670.3	1.02347	0.97	21709.3	-1.45871	0.458862	15961.8	PPP	PPP	PPP	PP	nucleus; intracellular;	regulatory region DNA binding; nucleic acid binding; DNA binding; sequence-specific DNA binding transcription factor activity; binding; protein binding; promoter binding; enzyme binding; histone deacetylase binding; sequence-specific DNA binding; transcription regulatory region DNA binding;	other	Lacombe et al 2010, Shivdasani et al 1995
TAL1	T-cell acute lymphocytic leukemia 1	216925_s_at	-1.08687	0.838	17679.3	18516.9	-1.50306	0.233211	11623.1	-2.26303	0.0296673	8000.11	PPP	PPP	PPP	PP	nucleus; intracellular;	regulatory region DNA binding; nucleic acid binding; DNA binding; sequence-specific DNA binding transcription factor activity; binding; protein binding; promoter binding; enzyme binding; histone deacetylase binding; sequence-specific DNA binding; transcription regulatory region DNA binding;	other	Lacombe et al 2010, Shivdasani et al 1995
TAL1	T-cell acute lymphocytic leukemia 1	216928_at	1.06131	0.897	247.861	263.219	-1.26095	0.525263	204.579	-1.92829	0.0855583	136.227	APA	AMP	AAA	AA	nucleus; intracellular;	regulatory region DNA binding; nucleic acid binding; DNA binding; sequence-specific DNA binding transcription factor activity; binding; protein binding; promoter binding; enzyme binding; histone deacetylase binding; sequence-specific DNA binding; transcription regulatory region DNA binding;	other	Lacombe et al 2010, Shivdasani et al 1995
ZFX	zinc finger protein, X-linked	207920_x_at	-1.66656	0.14015	6690.79	5278.99	1.21617	0.569796	8023.97	1.09999	0.828	7395.92	PPP	PPP	PPP	PP	nucleus; intracellular;	nucleic acid binding; DNA binding; transcription cofactor activity; transcription coactivator activity; binding; protein binding; transcription factor binding; zinc ion binding; transcription activator activity; transcription regulator activity; ion binding; cation binding; metal ion binding; transition metal ion binding;	transcription regulator	Galan-Caridad JM et al 2007
ZFX	zinc finger protein, X-linked	214678_x_at	-1.31332	0.473576	1247.22	1247.97	1.42801	0.330864	1987.41	2.08481	0.0599968	2751.75	PPP	PPP	PPP	PP	nucleus; intracellular;	nucleic acid binding; DNA binding; transcription cofactor activity; transcription coactivator activity; binding; protein binding; transcription factor binding; zinc ion binding; transcription activator activity; transcription regulator activity; ion binding; cation binding; metal ion binding; transition metal ion binding;	transcription regulator	Galan-Caridad JM et al 2007
ZFX	zinc finger protein, X-linked	217176_s_at	-1.22475	0.551806	251.031	248.485	1.20872	0.557016	311.258	1.29767	0.443394	341.045	PPP	PPP	PPP	PP	nucleus; intracellular;	nucleic acid binding; DNA binding; transcription cofactor activity; transcription coactivator activity; binding; protein binding; transcription factor binding; zinc ion binding; transcription activator activity; transcription regulator activity; ion binding; cation binding; metal ion binding; transition metal ion binding;	transcription regulator	Galan-Caridad JM et al 2007
ZFX	zinc finger protein, X-linked	229022_at	-1.08015	0.878	1778.43	1620.44	1.63026	0.235803	2777.08	1.55741	0.283849	2645.35	PPP	PPP	PPP	PP	nucleus; intracellular; cytoplasm;	nucleotide binding; chromatin binding; transcription cofactor activity; transcription corepressor activity; enzyme inhibitor activity; binding; protein binding; transcription factor binding; zinc ion binding; transcription repressor activity; enzyme binding; kinase binding; protein kinase binding; protein domain specific binding; enzyme regulator activity; transcription regulator activity; ubiqui…	transcription regulator	Galan-Caridad JM et al 2007
