# Supplementary material for: Expansion on Stromal Cells Preserves the Undifferentiated State of Human Hematopoietic Stem Cells Despite Compromised Reconstitution Ability
Source: PLoS One. 2013 Jan 16;8(1):e53912. doi: 10.1371/journal.pone.0053912 (PMC3547050; doi:10.1371/journal.pone.0053912)
Supplement: Table S3 — Cluster H. Gene expression changes of ex vivo expanded CD34+CD38−CD90+cells. Each worksheet contains a specific fuzzy-c means cluster, as represented in Figure 5. Genes are divided by their cellular location defined by Ingenuity Pathway Analysis (IPA). MeanExp represents mean gene expression values of the replicates (Day 0, 12 hr and 2 weeks contain 3 replicates; 5 weeks contains 2 replicates). Fold change and p-value for differential expression between Day 0 and cultured cells are from Limma. PMA indicates absent (A), marginal (M) and present (P) calls for each replicate. GO location and GO function for each gene is defined by DAVID, IPA gene location and type of gene are defined by IPA. (ZIP) [file pone.0053912.s011.zip]

Archive with 3 entries (2 files):
- Table S3.xls
- __MACOSX/
- __MACOSX/._Table S3.xls
