# Supplementary material for: Expansion on Stromal Cells Preserves the Undifferentiated State of Human Hematopoietic Stem Cells Despite Compromised Reconstitution Ability
Source: PLoS One. 2013 Jan 16;8(1):e53912. doi: 10.1371/journal.pone.0053912 (PMC3547050; doi:10.1371/journal.pone.0053912)
Supplement: Table S3 — Cluster H. Gene expression changes of ex vivo expanded CD34+CD38−CD90+cells. Each worksheet contains a specific fuzzy-c means cluster, as represented in Figure 5. Genes are divided by their cellular location defined by Ingenuity Pathway Analysis (IPA). MeanExp represents mean gene expression values of the replicates (Day 0, 12 hr and 2 weeks contain 3 replicates; 5 weeks contains 2 replicates). Fold change and p-value for differential expression between Day 0 and cultured cells are from Limma. PMA indicates absent (A), marginal (M) and present (P) calls for each replicate. GO location and GO function for each gene is defined by DAVID, IPA gene location and type of gene are defined by IPA. (ZIP) [file pone.0053912.s011.zip › Table S3.xls]

## Sheet: Cluster A
Table S3 - Cluster A. Gene expression changes of ex vivo expanded CD34+CD38-CD90+cells. Each worksheet contains a specific fuzzy-c means cluster, as represented in Figure 5. Genes are divided by their cellular location defined by Ingenuity Pathway Analysis (IPA). MeanExp represents mean gene expression values of the replicates (Day 0, 12hr and 2 weeks contain 3 replicates; 5 weeks contains 2 repl…
Symbol	Entrez Gene Name	ProbeID	Cluster Mvalue	Day 0 - 12hr Fold Change	Day 0-12hr Pvalue	Day 0 MeanExp	12hr MeanExp	Day 0 - 2 wk Fold change	Day 0-2 wk Pvalue	2 wk MeanExp	Day 0 - 5 wk Fold change	Day 0-5 wk Pvalue	5 wk MeanExp	Fresh PMA	12hr PMA	2 wk PMA	5 wk PMA	GO Location	GO Function	IPA Type
Nucleus
TNFRSF9	tumor necrosis factor receptor superfamily, member 9	207536_s_at	0.999224	77.6995	0.00371317	78.7695	14396	-1.10098	0.935	85.4626	-1.06652	0.966	75.242	AAA	PPP	AAA	AA	membrane; membrane part; plasma membrane;	signal transducer activity; receptor activity; binding; protein binding; molecular transducer activity;	transcription regulator
BHLHE40	basic helix-loop-helix family, member e40	201170_s_at	0.922974	69.8107	0.0105189	330.332	26408.4	29.5547	0.0282918	8278.16	12.5855	0.060856	4992.36	PPP	PPP	PPP	PP	nucleus; intracellular;	sequence-specific DNA binding transcription factor activity; binding; protein binding; transcription repressor activity; transcription regulator activity;	transcription regulator
SLC7A11	solute carrier family 7, (cationic amino acid transporter, y+ system) member 11	209921_at	0.967711	67.4387	0.00538441	36.3296	3050.28	20.4869	0.0209137	555.488	27.3874	0.0108097	709.785	AAA	PPP	PPP	PP	membrane; membrane part; plasma membrane;	sulfur amino acid transmembrane transporter activity; transporter activity; amine transmembrane transporter activity; neutral L-amino acid secondary active transmembrane transporter activity; L-glutamate transmembrane transporter activity; organic acid transmembrane transporter activity; amino acid transmembrane transporter activity; acidic amino acid transmembrane transporter activity; neutral a…	transcription regulator
IL1RL1	interleukin 1 receptor-like 1	207526_s_at	0.999421	45.8586	0.00317666	52.4384	3525.96	1.88265	0.432414	99.4142	-1.00335	0.998	56.4362	AAP	PPP	PPP	PP	membrane; membrane part; cell surface; extracellular region; plasma membrane;	interleukin-33 binding; interleukin-33 receptor activity; signal transducer activity; receptor activity; transmembrane receptor activity; cytokine receptor activity; interleukin-1 receptor activity; receptor signaling protein activity; binding; protein binding; growth factor binding; cytokine binding; interleukin-1 binding; molecular transducer activity;	transcription regulator
KYNU	kynureninase (L-kynurenine hydrolase)	204385_at	0.511355	37.7578	0.0210854	22.7383	2330.92	2.03993	0.599512	49.5392	34.1601	0.0221635	919.206	AAA	PPP	AAP	PP	intracellular; mitochondrion; cytoplasm;	catalytic activity; binding; protein binding; hydrolase activity; hydrolase activity, acting on acid carbon-carbon bonds; hydrolase activity, acting on acid carbon-carbon bonds, in ketonic substances; vitamin binding; pyridoxal phosphate binding; kynureninase activity; identical protein binding; protein homodimerization activity; protein dimerization activity; cofactor binding; vitamin B6 binding;	transcription regulator
225227_at	Unknown	225227_at	0.999414	28.2831	0.00454241	450.495	16138.9	1.0454	0.965	512.833	2.24422	0.330737	1227.94	PPP	PPP	PPP	PP	Unknown	Unknown	transcription regulator
TRAF1	TNF receptor-associated factor 1	205599_at	0.999512	26.9235	0.0178053	474.529	26999.7	1.78831	0.619239	921.027	1.3139	0.857	615.16	APP	PPP	PPP	PP	intracellular; cytoplasm;	binding; protein binding; zinc ion binding; ion binding; cation binding; metal ion binding; transition metal ion binding;	transcription regulator
BHLHE40	basic helix-loop-helix family, member e40	201169_s_at	0.918209	26.7066	0.0133731	446.983	20062.7	15.6239	0.0302133	6931.3	3.93875	0.203003	2093.15	AMM	PPP	PPP	PP	nucleus; intracellular;	sequence-specific DNA binding transcription factor activity; binding; protein binding; transcription repressor activity; transcription regulator activity;	transcription regulator
ISG20	interferon stimulated exonuclease gene 20kDa	33304_at	0.998154	25.2124	0.00948475	563.801	16721.8	-1.22018	0.852	503.175	3.00323	0.251165	1899.78	AAP	PPP	PAP	PP	nucleus; intracellular;	3'-5'-exoribonuclease activity; nucleic acid binding; RNA binding; catalytic activity; nuclease activity; exonuclease activity; exodeoxyribonuclease activity; exoribonuclease activity; deoxyribonuclease activity; ribonuclease activity; binding; 3'-5'-exodeoxyribonuclease activity; single-stranded DNA specific exodeoxyribonuclease activity; single-stranded DNA specific 3'-5' exodeoxyribonuclease a…	other
TM4SF1	transmembrane 4 L six family member 1	209387_s_at	0.99987	25.0311	0.00795032	141.879	4425.74	2.21467	0.370679	312.93	2.40364	0.342181	273.382	PPM	PPP	PPP	PP	membrane; membrane part; plasma membrane;	Unknown	phosphatase
CRLF2	cytokine receptor-like factor 2	208303_s_at	0.963082	23.622	0.00454241	886.828	21033.5	7.6641	0.0277312	6329.19	3.13419	0.143873	2728.28	PPP	PPP	PPP	PP	membrane; membrane part; extracellular region; plasma membrane;	signal transducer activity; receptor activity; molecular transducer activity;	other
EHD4	EH-domain containing 4	209536_s_at	0.961363	23.0472	0.00715776	214.945	5208.44	1.716	0.523199	350.665	6.6314	0.0409552	1281.83	PPA	PPP	MPP	PP	membrane; nucleus; intracellular; cytoplasm;	nucleotide binding; nucleoside binding; purine nucleoside binding; nucleic acid binding; catalytic activity; GTPase activity; binding; calcium ion binding; protein binding; ATP binding; GTP binding; pyrophosphatase activity; hydrolase activity; hydrolase activity, acting on acid anhydrides; hydrolase activity, acting on acid anhydrides, in phosphorus-containing anhydrides; purine nucleotide bindi…	enzyme
C17orf91	chromosome 17 open reading frame 91	214696_at	0.999192	22.9472	0.014105	60.3839	3063.41	-1.30343	0.817	51.7176	2.91907	0.308507	211.209	AAP	PPP	AAA	PP	Unknown	Unknown	other
IL1RL1	interleukin 1 receptor-like 1	234066_at	0.999545	22.7816	0.0019451	35.4555	925.794	1.58552	0.430219	60.2921	-1.00209	0.998	38.1576	AMA	PPP	PPP	AA	membrane; cell surface; membrane part; extracellular region; plasma membrane;	interleukin-33 binding; interleukin-33 receptor activity; signal transducer activity; receptor activity; transmembrane receptor activity; cytokine receptor activity; interleukin-1 receptor activity; receptor signaling protein activity; binding; protein binding; growth factor binding; cytokine binding; interleukin-1 binding; molecular transducer activity;	transcription regulator
NPTX1	neuronal pentraxin I	204684_at	0.998996	21.7941	0.00473461	82.7616	3841.22	-1.17939	0.845	71.5977	-1.71284	0.504567	44.7821	AMA	PPP	PAA	AA	intracellular; cytoplasm;	binding; ion binding; cation binding; metal ion binding;	enzyme
ELL2	elongation factor, RNA polymerase II, 2	226982_at	0.999086	21.284	0.00383602	38.5327	810.078	2.12459	0.283352	80.7079	3.23184	0.103421	127.678	AAP	PPP	PPP	PP	nucleus; intracellular;	RNA polymerase II transcription factor activity; transcription elongation regulator activity; RNA polymerase II transcription elongation factor activity; transcription regulator activity;	other
ISG20	interferon stimulated exonuclease gene 20kDa	204698_at	0.998001	20.4277	0.0158938	559.019	14342.2	-1.74219	0.590699	371.385	2.30992	0.437845	1558.76	MPP	PPP	PAP	PP	nucleus; intracellular;	3'-5'-exoribonuclease activity; nucleic acid binding; RNA binding; catalytic activity; nuclease activity; exonuclease activity; exodeoxyribonuclease activity; exoribonuclease activity; deoxyribonuclease activity; ribonuclease activity; binding; 3'-5'-exodeoxyribonuclease activity; single-stranded DNA specific exodeoxyribonuclease activity; single-stranded DNA specific 3'-5' exodeoxyribonuclease a…	transcription regulator
TNF	tumor necrosis factor	207113_s_at	0.998176	19.6025	0.0162392	71.2586	1472.67	-1.17	0.896	74.4863	3.06994	0.280248	196.591	AAA	PPP	AAA	AP	membrane; cell surface; membrane part; extracellular region; intracellular; cytoplasm; plasma membrane;	regulatory region DNA binding; nucleic acid binding; DNA binding; receptor binding; cytokine activity; cytokine receptor binding; tumor necrosis factor receptor binding; binding; protein binding; promoter binding; transcription activator activity; transcription repressor activity; transcription regulator activity; tumor necrosis factor receptor superfamily binding; identical protein binding; sequ…	other
IL1A	interleukin 1, alpha	210118_s_at	0.999025	16.9144	0.0441557	41.1864	1255.56	-1.19602	0.908	30.6549	1.02092	0.992	39.6321	AAA	PPP	AAA	AA	cell surface; extracellular region; intracellular; cytoplasm;	receptor binding; cytokine activity; cytokine receptor binding; interleukin-1 receptor binding; binding; copper ion binding; protein binding; ion binding; cation binding; metal ion binding; transition metal ion binding; growth factor receptor binding;	transcription regulator
RGL1	ral guanine nucleotide dissociation stimulator-like 1	209568_s_at	0.657156	16.7245	0.0189253	474.342	8062.34	-1.23491	0.853	369.357	5.81532	0.0910633	3085.02	PPP	PPP	MPP	PP	intracellular;	small GTPase regulator activity; guanyl-nucleotide exchange factor activity; Ras guanyl-nucleotide exchange factor activity; binding; protein binding; Ral guanyl-nucleotide exchange factor activity; enzyme regulator activity; GTPase regulator activity; nucleoside-triphosphatase regulator activity;	transcription regulator
TUBB2A	tubulin, beta 2A	204141_at	0.994786	16.3494	0.0307497	819.347	11178.4	-14.0892	0.0466468	46.3376	-2.60435	0.430193	296.648	PPP	PPP	MPP	PP	intracellular;	nucleotide binding; catalytic activity; GTPase activity; structural molecule activity; binding; protein binding; GTP binding; pyrophosphatase activity; hydrolase activity; hydrolase activity, acting on acid anhydrides; hydrolase activity, acting on acid anhydrides, in phosphorus-containing anhydrides; purine nucleotide binding; nucleoside-triphosphatase activity; guanyl nucleotide binding; ribonu…	transcription regulator
DUSP4	dual specificity phosphatase 4	204014_at	0.999301	15.6007	0.0175065	210.069	3872.83	1.22262	0.853	242.838	-1.02614	0.986	198.599	AAP	PPP	PPP	PP	nucleus; intracellular;	catalytic activity; phosphoprotein phosphatase activity; protein tyrosine phosphatase activity; protein tyrosine/serine/threonine phosphatase activity; protein tyrosine/threonine phosphatase activity; hydrolase activity; hydrolase activity, acting on ester bonds; phosphatase activity; MAP kinase tyrosine/serine/threonine phosphatase activity; MAP kinase phosphatase activity; phosphoric ester hydr…	phosphatase
TM4SF18	transmembrane 4 L six family member 18	228489_at	0.99874	15.2861	0.0019507	10.9152	261.159	-1.35661	0.566852	7.44356	-1.23903	0.733599	8.11499	AAA	PPP	AAA	AA	membrane; membrane part;	Unknown	transcription regulator
VCAM1	vascular cell adhesion molecule 1	203868_s_at	0.999109	14.9426	0.0279371	13.9796	370.677	-1.10738	0.939	12.6272	-1.11293	0.946	13.0054	AAA	PPP	AMA	AA	membrane; cell surface; membrane part; extracellular region; plasma membrane;	receptor binding; integrin binding; binding; protein binding; protein complex binding; cell adhesion molecule binding;	transcription regulator
SHROOM2	shroom family member 2	204967_at	0.999007	14.7638	0.0108809	8.92468	235.502	-1.25609	0.799	6.22752	1.12075	0.922	9.87345	AAA	PPP	AAA	AA	membrane; membrane part; cell junction; intracellular; cytoplasm; plasma membrane;	actin binding; transporter activity; ion channel activity; cation channel activity; sodium channel activity; binding; protein binding; beta-catenin binding; cytoskeletal protein binding; cation transmembrane transporter activity; ion transmembrane transporter activity; channel activity; ligand-gated ion channel activity; ligand-gated sodium channel activity; protein domain specific binding; passi…	transcription regulator
UPP1	uridine phosphorylase 1	203234_at	0.998586	14.5784	0.0363058	247.655	5557.19	-1.21774	0.884	165.624	-1.30604	0.862	158.219	AAA	PMP	AAA	AA	intracellular; cytoplasm;	catalytic activity; uridine phosphorylase activity; transferase activity; transferase activity, transferring glycosyl groups; transferase activity, transferring pentosyl groups;	other
TRAF1	TNF receptor-associated factor 1	235116_at	0.999274	13.1567	0.0473797	48.8951	1162.05	1.76574	0.643378	72.4414	-1.07466	0.97	38.6008	AAA	PPP	AAA	AA	intracellular; cytoplasm;	binding; protein binding; zinc ion binding; ion binding; cation binding; metal ion binding; transition metal ion binding;	transcription regulator
NRP2	neuropilin 2	228699_at	0.996416	11.8283	0.014105	159.818	1652.56	1.09046	0.929	163.604	-1.64653	0.577463	56.535	APP	PPP	PAP	MA	membrane; membrane part; plasma membrane;	catalytic activity; protein kinase activity; protein tyrosine kinase activity; transmembrane receptor protein tyrosine kinase activity; signal transducer activity; receptor activity; transmembrane receptor activity; vascular endothelial growth factor receptor activity; binding; protein binding; kinase activity; transferase activity; transferase activity, transferring phosphorus-containing groups;…	transcription regulator
CD3D	CD3d molecule, delta (CD3-TCR complex)	213539_at	0.997996	11.7491	0.000944276	134.319	1474.63	-1.16183	0.714	115.113	1.65943	0.202366	230.297	AAA	PPP	AAA	PA	membrane; membrane part; intracellular; cytoplasm; plasma membrane;	signal transducer activity; receptor activity; transmembrane receptor activity; binding; protein binding; protein heterodimerization activity; protein dimerization activity; molecular transducer activity;	ligand-dependent nuclear receptor
TMEM49	transmembrane protein 49	1569003_at	0.999076	11.5803	0.0371444	7596.46	80891.2	1.69159	0.627023	14210.9	2.46962	0.419473	16865.3	PPP	PPP	PPP	PP	membrane; membrane part; intracellular; cytoplasm;	Unknown	other
227278_at	Unknown	227278_at	0.568378	11.1959	0.00454241	838.675	9308.12	1.50051	0.482915	1227.02	4.57336	0.0227753	3983.13	PPP	PPP	PPP	PP	Unknown	Unknown	other
ELL2	elongation factor, RNA polymerase II, 2	214445_at	0.998433	9.70804	0.0126948	510.825	7657.42	-1.43864	0.619386	360.698	-1.19961	0.847	390.882	PPP	PPP	PPP	PP	nucleus; intracellular;	RNA polymerase II transcription factor activity; transcription elongation regulator activity; RNA polymerase II transcription elongation factor activity; transcription regulator activity;	transcription regulator
BMP6	bone morphogenetic protein 6	206176_at	0.998475	8.60967	0.00663875	189.634	1359.54	-1.32461	0.627346	157.445	1.06556	0.939	194.15	PPM	PPP	PAP	AP	extracellular region;	receptor binding; cytokine activity; binding; protein binding; growth factor activity; receptor serine/threonine kinase binding; protein heterodimerization activity; protein dimerization activity; transmembrane receptor protein serine/threonine kinase binding; BMP receptor binding;	other
237321_at	Unknown	237321_at	0.999588	8.53857	0.0192801	78.8544	1213.56	1.29305	0.755	105.647	1.26238	0.81	87.0054	AAA	PPP	AAA	AA	Unknown	Unknown	transcription regulator
NRP2	neuropilin 2	229225_at	0.99206	8.53341	0.00568949	371.306	3284.9	-3.01766	0.0699005	123.943	-3.5651	0.0348548	106.546	PPP	PPP	PPP	PA	membrane; membrane part; plasma membrane;	catalytic activity; protein kinase activity; protein tyrosine kinase activity; transmembrane receptor protein tyrosine kinase activity; signal transducer activity; receptor activity; transmembrane receptor activity; vascular endothelial growth factor receptor activity; binding; protein binding; kinase activity; transferase activity; transferase activity, transferring phosphorus-containing groups;…	other
ERRFI1	ERBB receptor feedback inhibitor 1	224657_at	0.999899	8.3335	0.00811813	35.2136	516.78	1.50698	0.484841	52.9708	1.48215	0.541206	56.1947	APP	PPP	PPP	AP	membrane; nucleus; membrane part; intracellular; cytoplasm; plasma membrane;	small GTPase regulator activity; GTPase activator activity; Ras GTPase activator activity; Rho GTPase activator activity; binding; protein binding; enzyme activator activity; enzyme binding; kinase binding; protein kinase binding; enzyme regulator activity; GTPase regulator activity; nucleoside-triphosphatase regulator activity;	other
MTSS1	metastasis suppressor 1	203037_s_at	0.98579	7.77338	0.00936913	4605.79	35543.7	2.39108	0.160409	11200.9	2.06654	0.23084	8952.21	PPP	PPP	PPP	PP	intracellular; cytoplasm;	actin binding; actin monomer binding; receptor binding; binding; protein binding; cytoskeletal protein binding; cytoskeletal adaptor activity; SH3 domain binding; protein domain specific binding; molecular adaptor activity;	other
HDGFRP3	hepatoma-derived growth factor, related protein 3	209525_at	0.84176	7.67895	0.00955649	252.001	2060.33	1.37232	0.59859	372.683	2.85329	0.0895711	784.616	PPP	PPP	PPP	PP	nucleus; intracellular;	receptor binding; binding; protein binding; growth factor activity;	transporter
GJC1	gap junction protein, gamma 1, 45kDa	208460_at	0.984988	7.45543	0.0019507	217.829	1407.98	-2.2217	0.0679843	103.784	-6.53843	0.00233221	34.7007	PPP	PPP	PPP	AA	membrane; membrane part; cell junction; plasma membrane;	binding; protein binding;	other
AFF4	AF4/FMR2 family, member 4	1555435_at	0.912561	7.29364	0.0279716	89.8416	414.49	2.81114	0.207057	191.996	2.13429	0.35901	148.691	APP	PPP	PPP	PP	nucleus; intracellular;	sequence-specific DNA binding transcription factor activity; binding; protein binding;	transcription regulator
FAM171A1	family with sequence similarity 171, member A1	212771_at	0.890135	7.01933	0.0101079	97.5513	623.365	2.30442	0.165609	249.423	-3.10872	0.0633143	26.206	PAP	PPP	PPP	AA	membrane; membrane part;	Unknown	enzyme
RUNX3	runt-related transcription factor 3	204197_s_at	0.999933	7.01903	0.00371317	5767.86	41388.4	1.44034	0.400711	8306.77	1.49028	0.382463	8672.41	PPP	PPP	PPP	PP	nucleus; intracellular;	nucleotide binding; nucleoside binding; purine nucleoside binding; sequence-specific DNA binding transcription factor activity; binding; protein binding; ATP binding; purine nucleotide binding; adenyl nucleotide binding; ribonucleotide binding; purine ribonucleotide binding; adenyl ribonucleotide binding;	transcription regulator
BCL6B	B-cell CLL/lymphoma 6, member B	1554625_at	0.998948	6.96012	0.006343	135.493	1223.52	1.35323	0.552989	188.987	-1.20856	0.758799	117.636	APP	PPP	APP	PP	nucleus; intracellular;	nucleic acid binding; DNA binding; binding; protein binding; zinc ion binding; transcription repressor activity; transcription regulator activity; ion binding; cation binding; metal ion binding; transition metal ion binding;	transcription regulator
WWTR1	WW domain containing transcription regulator 1	202134_s_at	0.999304	6.95995	0.0261546	22.2463	156.847	1.04844	0.96	23.5863	1.36884	0.728359	31.4773	AAP	APA	AAA	AA	nucleus; intracellular; cytoplasm;	transcription cofactor activity; transcription coactivator activity; transcription corepressor activity; binding; protein binding; transcription factor binding; transcription activator activity; transcription repressor activity; transcription regulator activity; identical protein binding; protein homodimerization activity; protein dimerization activity;	transcription regulator
ARAP3	ArfGAP with RhoGAP domain, ankyrin repeat and PH domain 3	218950_at	0.994317	6.70514	0.00332782	1004.81	6349.91	1.45161	0.37088	1360.51	-1.55706	0.302184	633.448	PPP	PPP	PPP	PP	membrane; intracellular; cytoplasm; plasma membrane;	small GTPase regulator activity; GTPase activator activity; Ras GTPase activator activity; Rho GTPase activator activity; binding; protein binding; phospholipid binding; phosphatidylinositol-3,4,5-trisphosphate binding; enzyme activator activity; ARF GTPase activator activity; zinc ion binding; lipid binding; enzyme regulator activity; Rac GTPase activator activity; GTPase regulator activity; pho…	other
244826_at	Unknown	244826_at	0.990316	6.69537	0.00317666	68.7917	509.42	1.31422	0.495944	86.7524	2.10494	0.0780041	142.59	PPP	PPP	PPP	PP	Unknown	Unknown	enzyme
C13orf31	chromosome 13 open reading frame 31	228937_at	0.999071	6.60081	0.0245254	1351.95	8260.8	-1.03842	0.967	1283.94	1.32986	0.743221	1625.15	PPP	PPP	PPP	PP	Unknown	Unknown	transcription regulator
CD44	CD44 molecule (Indian blood group)	1565868_at	0.999888	6.51268	0.0178053	103.352	665.513	1.37653	0.631955	136.273	1.50272	0.574608	150.462	PMP	PPP	PPP	PP	membrane; nucleus; membrane part; intracellular; cell surface; plasma membrane;	pattern binding; signal transducer activity; receptor activity; receptor signaling protein activity; binding; protein binding; collagen binding; glycosaminoglycan binding; hyaluronic acid binding; carbohydrate binding; polysaccharide binding; phosphoprotein binding; molecular transducer activity;	transcription regulator
NET1	neuroepithelial cell transforming 1	201830_s_at	0.814459	6.44227	0.00552076	4779.79	28102.9	1.76415	0.233618	8294.57	2.65426	0.0521446	11963.5	PPP	PPP	PPP	PP	nucleus; intracellular; cytoplasm;	small GTPase regulator activity; guanyl-nucleotide exchange factor activity; Ras guanyl-nucleotide exchange factor activity; Rho guanyl-nucleotide exchange factor activity; enzyme regulator activity; GTPase regulator activity; nucleoside-triphosphatase regulator activity;	other
RUNX3	runt-related transcription factor 3	204198_s_at	0.999916	6.3532	0.00874845	13970.5	108515	1.39412	0.526761	19418.7	1.2876	0.678269	17515.4	PPP	PPP	PPP	PP	nucleus; intracellular;	nucleotide binding; nucleoside binding; purine nucleoside binding; sequence-specific DNA binding transcription factor activity; binding; protein binding; ATP binding; purine nucleotide binding; adenyl nucleotide binding; ribonucleotide binding; purine ribonucleotide binding; adenyl ribonucleotide binding;	ligand-dependent nuclear receptor
PDLIM5	PDZ and LIM domain 5	212412_at	0.995905	6.22209	0.00565399	791.774	5139.25	1.62115	0.297746	1287.35	1.97695	0.151172	1492.47	PPP	PPP	PPP	PP	membrane; membrane part; cell junction; intracellular; cytoplasm; plasma membrane;	actin binding; protein kinase C binding; binding; protein binding; cytoskeletal protein binding; zinc ion binding; enzyme binding; kinase binding; protein kinase binding; actinin binding; ion binding; cation binding; metal ion binding; transition metal ion binding;	other
BATF3	basic leucine zipper transcription factor, ATF-like 3	220358_at	0.836857	6.15641	0.0178053	243.393	1209.17	-1.32428	0.668202	199.421	2.26356	0.20762	504.361	AAA	PPP	AAP	PP	nucleus; intracellular;	nucleic acid binding; DNA binding; sequence-specific DNA binding transcription factor activity; transcription cofactor activity; transcription corepressor activity; binding; protein binding; transcription factor binding; transcription repressor activity; transcription regulator activity; sequence-specific DNA binding; protein dimerization activity;	transcription regulator
GDF11	growth differentiation factor 11	226234_at	0.999119	6.08573	0.0307706	1329.21	8440.27	1.28018	0.757	1635.9	-1.0096	0.993	1233.79	PPP	PPP	PPP	PP	extracellular region;	receptor binding; cytokine activity; binding; protein binding; growth factor activity;	transcription regulator
DSC2	desmocollin 2	204751_x_at	0.975117	5.99745	0.027987	80.9932	729.398	2.78786	0.170605	239.966	2.07692	0.323092	163.33	PPP	PPP	PPP	PP	membrane; membrane part; cell junction; plasma membrane;	binding; calcium ion binding; ion binding; cation binding; metal ion binding;	transcription regulator
238317_x_at	Unknown	238317_x_at	0.998283	5.71564	0.0222194	11.0502	50.8307	-1.06727	0.934	10.7544	1.12975	0.892	14.0422	AAA	PPP	AAP	AP	Unknown	Unknown	other
ID2	inhibitor of DNA binding 2, dominant negative helix-loop-helix protein	201565_s_at	0.640602	5.58725	0.0235499	2074.04	14229.4	1.63244	0.452431	3283.41	3.17827	0.0898101	6360.13	PPP	PPP	PPP	PP	nucleus; intracellular; cytoplasm;	binding; protein binding; transcription repressor activity; transcription regulator activity;	transcription regulator
DNAJB5	DnaJ (Hsp40) homolog, subfamily B, member 5	207453_s_at	0.99848	5.43992	0.031388	165.919	2062.78	-1.32604	0.70077	120.586	-1.09593	0.927	149.008	AAA	AAP	AAA	AA	nucleus; intracellular; cytoplasm;	binding; protein binding; heat shock protein binding; unfolded protein binding;	transcription regulator
PNP	purine nucleoside phosphorylase	201695_s_at	0.985777	5.20552	0.0181253	3433.09	19805.8	1.10738	0.88	4187.92	1.87544	0.289521	6421.7	PPP	PPP	PPP	PP	intracellular; cytoplasm;	nucleoside binding; nucleobase binding; purine binding; catalytic activity; purine-nucleoside phosphorylase activity; binding; drug binding; transferase activity; transferase activity, transferring glycosyl groups; transferase activity, transferring pentosyl groups; phosphate binding; ion binding; anion binding;	enzyme
SH2B3	SH2B adaptor protein 3	203320_at	0.792541	5.15295	0.00623007	2789.02	15158.7	1.14568	0.768	3200.16	2.3535	0.0599411	6584.95	PPP	PPP	PPP	PP	Unknown	signal transducer activity; binding; protein binding; molecular transducer activity;	transcription regulator
SH3BGRL3	SH3 domain binding glutamic acid-rich protein like 3	221269_s_at	0.999426	5.10242	0.00687151	15784.9	92241.2	1.43739	0.399402	22933.4	1.58064	0.304086	24738.7	PPP	PPP	PPP	PP	nucleus; intracellular; cytoplasm;	catalytic activity; electron carrier activity; protein disulfide oxidoreductase activity; disulfide oxidoreductase activity; oxidoreductase activity; oxidoreductase activity, acting on a sulfur group of donors;	other
JAG2	jagged 2	209784_s_at	0.996768	4.96201	0.0133814	296.151	1636.69	1.2881	0.628724	366.68	-1.18402	0.79211	226.304	AAA	PPP	PPA	AA	membrane; membrane part; intracellular; cytoplasm; plasma membrane;	receptor binding; Notch binding; binding; calcium ion binding; protein binding; growth factor activity; ion binding; cation binding; metal ion binding;	transcription regulator
CREM	cAMP responsive element modulator	207630_s_at	0.946001	4.40111	0.0272812	287.224	1899.96	1.04446	0.953	293.48	1.96972	0.260037	641.939	PPP	PPP	PPP	PP	nucleus; intracellular;	nucleic acid binding; DNA binding; sequence-specific DNA binding transcription factor activity; transcription cofactor activity; transcription coactivator activity; binding; protein binding; transcription factor binding; cAMP response element binding protein binding; transcription activator activity; transcription regulator activity; sequence-specific DNA binding; protein dimerization activity;	ligand-dependent nuclear receptor
MANF	mesencephalic astrocyte-derived neurotrophic factor	202655_at	0.967011	4.35164	0.00565399	9456.79	44378.5	1.19247	0.643372	11954.2	1.79786	0.124335	17189.9	PPP	PPP	PPP	PP	extracellular region;	receptor binding; binding; protein binding; growth factor activity;	kinase
APOBEC3B	apolipoprotein B mRNA editing enzyme, catalytic polypeptide-like 3B	206632_s_at	0.986745	4.32657	0.0324046	203.247	639.724	-1.52982	0.484331	145.278	-1.22653	0.787935	160.213	PPP	PPP	PPP	PP	Unknown	nucleic acid binding; RNA binding; catalytic activity; binding; zinc ion binding; hydrolase activity; hydrolase activity, acting on carbon-nitrogen (but not peptide) bonds; hydrolase activity, acting on carbon-nitrogen (but not peptide) bonds, in cyclic amidines; ion binding; cation binding; metal ion binding; transition metal ion binding;	transcription regulator
DNAJC6	DnaJ (Hsp40) homolog, subfamily C, member 6	204720_s_at	0.932449	4.28132	0.0151381	155.571	561.216	1.41213	0.47562	185.399	-3.12365	0.0342209	44.9432	PPP	PPP	PPP	PP	Unknown	catalytic activity; phosphoprotein phosphatase activity; protein tyrosine phosphatase activity; binding; protein binding; hydrolase activity; hydrolase activity, acting on ester bonds; phosphatase activity; SH3 domain binding; protein domain specific binding; heat shock protein binding; phosphoric ester hydrolase activity;	transcription regulator
SLC6A6	solute carrier family 6 (neurotransmitter transporter, taurine), member 6	205921_s_at	0.971337	4.24579	0.0131383	3301.94	15962.1	1.4036	0.461697	4292.16	1.96111	0.155476	6057.82	PPP	PPP	PPP	PP	membrane; membrane part; plasma membrane;	transporter activity; amine transmembrane transporter activity; neurotransmitter transporter activity; neurotransmitter:sodium symporter activity; organic acid transmembrane transporter activity; organic acid:sodium symporter activity; taurine transmembrane transporter activity; taurine:sodium symporter activity; binding; monocarboxylic acid transmembrane transporter activity; cation transmembran…	transcription regulator
215853_at	Unknown	215853_at	0.988392	4.23498	0.0419146	188.488	565.966	1.411	0.600682	230.752	1.64496	0.471623	260.963	PPP	PPP	PPP	PP	Unknown	Unknown	other
ETS2	v-ets erythroblastosis virus E26 oncogene homolog 2 (avian)	201328_at	0.874268	4.17728	0.00859589	16967.3	71884.4	1.97058	0.119096	34177.5	1.75797	0.173614	29575.6	PPP	PPP	PPP	PP	nucleus; intracellular;	nucleic acid binding; DNA binding; sequence-specific DNA binding transcription factor activity; binding; protein binding; sequence-specific DNA binding;	transcription regulator
GNG4	guanine nucleotide binding protein (G protein), gamma 4	205184_at	0.998499	4.1477	0.02749	24.7336	106.495	1.32055	0.629771	28.7282	1.07208	0.932	22.5355	AAA	PPP	AMM	AA	membrane; membrane part; plasma membrane;	signal transducer activity; molecular transducer activity;	transcription regulator
236198_at	Unknown	236198_at	0.695843	4.13846	0.0484465	713.469	2988.55	2.66354	0.160409	1866.83	1.41936	0.644619	1053.53	PPP	PPP	PPP	PP	Unknown	Unknown	transcription regulator
229549_at	Unknown	229549_at	0.703232	4.13238	0.0465301	444.676	1826.75	1.00448	0.996	459.841	2.09358	0.271772	904.014	PPP	PPP	PPP	PP	Unknown	Unknown	other
ZMAT3	zinc finger, matrin type 3	228315_at	0.99115	4.09997	0.0357684	246.143	1295.79	1.10043	0.894	219.007	1.69389	0.406571	371.884	PPP	PPP	PPP	PP	nucleus; intracellular;	nucleic acid binding; RNA binding; binding; zinc ion binding; ion binding; cation binding; metal ion binding; transition metal ion binding;	transcription regulator
STAT1	Unknown	AFFX-HUMISGF3A/M97935_3_at	0.644147	4.08576	0.00383602	4550.79	16684.6	1.42746	0.269142	6663.46	1.90717	0.0580723	8771.38	PPP	PPP	PPP	PP	Unknown	Unknown	transcription regulator
SMAD3	SMAD family member 3	205396_at	0.993721	4.07891	0.0466637	634.067	2973.68	1.27379	0.727	814.348	-1.28728	0.747313	475.163	PPP	PPP	PPP	PP	membrane; nucleus; intracellular; cytoplasm; plasma membrane;	regulatory region DNA binding; nucleic acid binding; DNA binding; double-stranded DNA binding; sequence-specific DNA binding transcription factor activity; RNA polymerase II transcription factor activity; specific RNA polymerase II transcription factor activity; ligand-regulated transcription factor activity; signal transducer activity; receptor signaling protein activity; transmembrane receptor …	transcription regulator
PRPF40B	PRP40 pre-mRNA processing factor 40 homolog B (S. cerevisiae)	226966_at	0.987736	4.07349	0.0292015	772.288	4072.92	-1.48333	0.486935	506.724	-2.46428	0.12372	313.118	PMP	PPP	PPP	AM	nucleus; intracellular;	binding; protein binding;	enzyme
PARP12	poly (ADP-ribose) polymerase family, member 12	218543_s_at	0.997639	3.99747	0.00956123	1591.51	10627.9	-1.29644	0.519075	1201.85	-1.038	0.95	1511.59	PPP	PPP	PPP	PP	nucleus; intracellular;	nucleic acid binding; catalytic activity; NAD+ ADP-ribosyltransferase activity; binding; zinc ion binding; transferase activity; transferase activity, transferring glycosyl groups; transferase activity, transferring pentosyl groups; ion binding; cation binding; metal ion binding; transition metal ion binding;	other
IFIH1	interferon induced with helicase C domain 1	219209_at	0.97809	3.95451	0.030145	2410.14	10042.1	1.47403	0.488291	3758.69	-1.15951	0.84	1978.95	PPP	PPP	PPP	PP	nucleus; intracellular; cytoplasm;	nucleotide binding; nucleoside binding; purine nucleoside binding; nucleic acid binding; DNA binding; RNA binding; catalytic activity; helicase activity; binding; protein binding; ATP binding; zinc ion binding; pyrophosphatase activity; hydrolase activity; hydrolase activity, acting on acid anhydrides; hydrolase activity, acting on acid anhydrides, in phosphorus-containing anhydrides; purine nucl…	enzyme
ZMIZ2	zinc finger, MIZ-type containing 2	221924_at	0.998224	3.88349	0.0227019	1128.87	4696.96	-1.14454	0.813	1047.46	-1.17816	0.798235	1044.91	PPP	PPP	PPP	PP	nucleus; intracellular;	transcription cofactor activity; transcription coactivator activity; binding; protein binding; transcription factor binding; zinc ion binding; transcription activator activity; ligand-dependent nuclear receptor transcription coactivator activity; transcription regulator activity; ion binding; cation binding; metal ion binding; transition metal ion binding;	transcription regulator
ARNTL2	aryl hydrocarbon receptor nuclear translocator-like 2	220658_s_at	0.99956	3.86008	0.00867295	899.882	4515.46	1.27909	0.52059	1101.13	1.38338	0.421878	1272.43	PPP	PPP	PPP	PP	nucleus; intracellular;	sequence-specific DNA binding transcription factor activity; signal transducer activity; binding; protein binding; molecular transducer activity;	transcription regulator
MAST2	microtubule associated serine/threonine kinase 2	215903_s_at	0.962604	3.77592	0.00332094	1354.21	3971.27	1.49063	0.183047	2026.25	1.29661	0.389011	1790.15	PPP	PPP	PPP	PP	membrane; intracellular; cytoplasm; plasma membrane;	nucleotide binding; magnesium ion binding; nucleoside binding; purine nucleoside binding; catalytic activity; protein kinase activity; protein serine/threonine kinase activity; binding; protein binding; ATP binding; kinase activity; transferase activity; transferase activity, transferring phosphorus-containing groups; phosphotransferase activity, alcohol group as acceptor; purine nucleotide bindi…	enzyme
ITGAV	integrin, alpha V (vitronectin receptor, alpha polypeptide, antigen CD51)	202351_at	0.986807	3.7172	0.0441736	1625.03	7218.46	1.51111	0.488123	2511.66	1.71181	0.390573	2690.22	PPP	PPP	PPP	PP	membrane; membrane part; cell surface; plasma membrane;	signal transducer activity; receptor activity; binding; protein binding; molecular transducer activity;	other
RAI14	retinoic acid induced 14	202052_s_at	0.677098	3.67797	0.0238984	862.4	2970.15	1.19842	0.733	994.376	1.93867	0.193632	1586.27	PPP	PPP	PPP	PP	intracellular; cytoplasm;	binding; protein binding;	transcription regulator
TP53I11	tumor protein p53 inducible protein 11	203421_at	0.66303	3.64222	0.00945793	889.945	3330.22	2.21977	0.060563	2001.13	1.75721	0.142565	1506.89	PPP	PPM	PPP	PP	membrane; membrane part;	Unknown	transcription regulator
ETS2	v-ets erythroblastosis virus E26 oncogene homolog 2 (avian)	201329_s_at	0.924581	3.57777	0.0147176	6817.35	27034.9	1.89524	0.150714	13335.8	1.34239	0.518875	9079.72	PPP	PPP	PPP	PP	nucleus; intracellular;	nucleic acid binding; DNA binding; sequence-specific DNA binding transcription factor activity; binding; protein binding; sequence-specific DNA binding;	transcription regulator
STAT1	signal transducer and activator of transcription 1, 91kDa	200887_s_at	0.94562	3.57255	0.0101194	5285.05	16869	1.33142	0.445537	6880.22	1.57218	0.2402	8173.34	PPP	PPP	PPP	PP	nucleus; intracellular; cytoplasm;	nucleic acid binding; DNA binding; sequence-specific DNA binding transcription factor activity; signal transducer activity; receptor signaling protein activity; ; binding; calcium ion binding; protein binding; ion binding; cation binding; sequence-specific DNA binding; metal ion binding; molecular transducer activity;	transcription regulator
241371_at	Unknown	241371_at	0.998498	3.55255	0.0205987	1120.12	3459.89	-1.04676	0.935	1075.67	1.00575	0.993	1081.59	PPP	PPP	PPP	PP	Unknown	Unknown	other
RALA	v-ral simian leukemia viral oncogene homolog A (ras related)	214435_x_at	0.726312	3.53884	0.0121006	5563.98	19435.7	2.16078	0.0785168	11796.7	1.63686	0.220576	8463.53	PPP	PPP	PPP	PP	membrane; intracellular; cytoplasm; cell surface; plasma membrane;	nucleotide binding; G-protein-coupled receptor binding; catalytic activity; GTPase activity; receptor binding; binding; protein binding; GTP binding; pyrophosphatase activity; hydrolase activity; hydrolase activity, acting on acid anhydrides; hydrolase activity, acting on acid anhydrides, in phosphorus-containing anhydrides; purine nucleotide binding; nucleoside-triphosphatase activity; guanyl nu…	transcription regulator
ICOSLG	inducible T-cell co-stimulator ligand	213450_s_at	0.99649	3.48476	0.00874845	398.148	1363.2	1.03107	0.945	396.895	-1.11702	0.805102	332.314	AAA	PPP	AAA	AM	membrane; membrane part;	receptor binding; binding; protein binding;	transcription regulator
PLXNA2	plexin A2	227032_at	0.98958	3.4379	0.00345776	29.1956	80.656	1.05274	0.87	28.7803	-1.10486	0.765346	22.45	AAA	PPP	AAA	MA	membrane; membrane part; intracellular; plasma membrane;	signal transducer activity; receptor activity; transmembrane receptor activity; semaphorin receptor activity; molecular transducer activity;	transcription regulator
TANK	TRAF family member-associated NFKB activator	207616_s_at	0.958579	3.40235	0.0179537	1534.84	6335.21	1.51887	0.329334	2249.94	1.83559	0.167624	2675.21	PPP	PPP	PPP	PP	intracellular; cytoplasm;	binding; protein binding; ion binding; cation binding; metal ion binding;	other
232307_at	Unknown	232307_at	0.743415	3.37871	0.0260577	169.424	423.557	1.5446	0.361362	247.555	1.43548	0.478195	245.176	AAP	PPA	PPP	PA	Unknown	Unknown	transcription regulator
TRIM8	tripartite motif-containing 8	223131_s_at	0.964243	3.22765	0.0189854	572.81	2423.57	1.64717	0.240513	944.514	-1.33549	0.522714	431.059	PPP	PPP	PPP	PP	nucleus; intracellular;	catalytic activity; binding; protein binding; zinc ion binding; ligase activity; identical protein binding; protein homodimerization activity; ion binding; cation binding; metal ion binding; transition metal ion binding; protein dimerization activity;	other
KIAA1024	KIAA1024	215081_at	0.973946	3.22644	0.02749	97.1987	293.421	-1.01116	0.985	100.949	-1.77085	0.230208	59.0619	PMP	PPP	PPP	AP	membrane; membrane part;	Unknown	peptidase
CYLD	cylindromatosis (turban tumor syndrome)	221903_s_at	0.975851	3.15744	0.00955649	1190.47	4212.58	1.55905	0.198895	1907.13	1.336	0.409747	1645.81	PPP	PPP	PPP	PP	membrane; membrane part; intracellular; cytoplasm; plasma membrane;	structural constituent of ribosome; catalytic activity; ubiquitin thiolesterase activity; ubiquitin-specific protease activity; structural molecule activity; binding; protein binding; peptidase activity; cysteine-type peptidase activity; zinc ion binding; hydrolase activity; hydrolase activity, acting on ester bonds; thiolester hydrolase activity; small conjugating protein-specific protease activ…	transcription regulator
CTNND1	catenin (cadherin-associated protein), delta 1	1557944_s_at	0.999642	3.10353	0.021619	2340	6896.34	1.22596	0.635273	2842.41	1.1684	0.76096	2649.42	PPP	PPP	PPP	PP	membrane; nucleus; intracellular; cytoplasm; plasma membrane;	binding; protein binding; protein domain specific binding; RPTP-like protein binding; cadherin binding; cell adhesion molecule binding;	other
ZMAT3	zinc finger, matrin type 3	1555609_a_at	0.993123	3.09548	0.0122798	95.9646	266.937	-1.11628	0.776	90.4116	1.12526	0.788645	113.461	AAA	PPP	APA	AP	nucleus; intracellular;	nucleic acid binding; RNA binding; binding; zinc ion binding; ion binding; cation binding; metal ion binding; transition metal ion binding;	other
TNIP2	TNFAIP3 interacting protein 2	48531_at	0.994242	3.09055	0.0212682	15319.9	51644.5	-1.24663	0.602615	12333.8	-1.14277	0.799348	13579.4	PPP	PPP	PPP	PP	intracellular; cytoplasm;	binding; protein binding;	transcription regulator
CTNND1	catenin (cadherin-associated protein), delta 1	208407_s_at	0.999514	3.06024	0.042161	6881.28	21922	1.12075	0.841	7874.02	1.02357	0.976	7025.27	PPP	PPP	PPP	PP	membrane; nucleus; intracellular; cytoplasm; plasma membrane;	binding; protein binding; protein domain specific binding; RPTP-like protein binding; cadherin binding; cell adhesion molecule binding;	other
239251_at	Unknown	239251_at	0.96567	2.94831	0.0394627	25.0099	63.6428	1.31507	0.570061	28.5243	-1.16306	0.801738	18.0493	AAP	PPP	APP	AA	Unknown	Unknown	other
ARNTL2	aryl hydrocarbon receptor nuclear translocator-like 2	223586_at	0.826032	2.8991	0.0201129	488.826	1350.24	1.42453	0.358695	693.286	1.46238	0.342109	740.844	PPP	PPP	PPP	PP	nucleus; intracellular;	sequence-specific DNA binding transcription factor activity; signal transducer activity; binding; protein binding; molecular transducer activity;	transcription regulator
BMP6	bone morphogenetic protein 6	241141_at	0.990964	2.88659	0.0201129	78.9449	339.85	-1.4537	0.32968	49.7994	-1.01227	0.984	72.3628	AAA	MPP	AAA	AM	extracellular region;	receptor binding; cytokine activity; binding; protein binding; growth factor activity; receptor serine/threonine kinase binding; protein heterodimerization activity; protein dimerization activity; transmembrane receptor protein serine/threonine kinase binding; BMP receptor binding;	transcription regulator
ZNFX1	zinc finger, NFX1-type containing 1	225076_s_at	0.975572	2.88284	0.0170856	807.81	2123.18	1.2853	0.489914	1017.12	-1.17379	0.709358	692.511	PPP	PPP	PPP	PP	intracellular; cytoplasm;	nucleotide binding; nucleoside binding; purine nucleoside binding; catalytic activity; aminoacyl-tRNA ligase activity; serine-tRNA ligase activity; binding; ATP binding; ligase activity; ligase activity, forming carbon-oxygen bonds; ligase activity, forming aminoacyl-tRNA and related compounds; purine nucleotide binding; adenyl nucleotide binding; ribonucleotide binding; purine ribonucleotide bin…	kinase
LRWD1	leucine-rich repeats and WD repeat domain containing 1	225680_at	0.972885	2.8284	0.0338972	1158.04	2988.29	-1.23186	0.642949	886.682	-1.39889	0.474052	783.086	PPP	PPP	PPP	PP	Unknown	binding; protein binding;	other
228191_at	Unknown	228191_at	0.998099	2.81532	0.0175772	3076.12	9006.49	1.28638	0.482081	3943.3	1.25782	0.563678	3741.17	PPP	PPP	PPP	PP	Unknown	Unknown	transcription regulator
COL6A2	collagen, type VI, alpha 2	209156_s_at	0.988352	2.74135	0.0280756	150.576	463.203	-1.13997	0.765	131.26	-1.33051	0.513775	106.907	AAP	PPP	AAA	AA	membrane; extracellular region; plasma membrane;	structural molecule activity; extracellular matrix structural constituent; binding; protein binding; protein binding, bridging;	transcription regulator
NET1	neuroepithelial cell transforming 1	201829_at	0.992121	2.71892	0.0488492	34040.7	90517.4	1.0595	0.919	33741.8	1.27508	0.651279	41510.6	PPP	PPP	PPP	PP	nucleus; intracellular; cytoplasm;	small GTPase regulator activity; guanyl-nucleotide exchange factor activity; Ras guanyl-nucleotide exchange factor activity; Rho guanyl-nucleotide exchange factor activity; enzyme regulator activity; GTPase regulator activity; nucleoside-triphosphatase regulator activity;	other
C12orf51	chromosome 12 open reading frame 51	211034_s_at	0.604359	2.70528	0.0240761	2000.29	4594.98	1.76534	0.156103	3414.19	1.25672	0.591217	2557.34	PPP	PPP	PPP	PP	membrane; membrane part; intracellular;	catalytic activity; ligase activity; ligase activity, forming carbon-nitrogen bonds; acid-amino acid ligase activity;	other
CD59	CD59 molecule, complement regulatory protein	200983_x_at	0.993717	2.70397	0.0135291	13135.1	40236.5	1.30452	0.403378	17213.8	1.34696	0.372123	17605.8	PPP	PPP	PPP	PP	membrane; membrane part; cell surface; extracellular region; plasma membrane;	binding; protein binding;	transcription regulator
TSC22D2	TSC22 domain family, member 2	210953_at	0.995846	2.67634	0.0405052	70.5132	215.919	-1.15373	0.762	65.0363	-1.24211	0.668176	60.438	AAP	PPP	PPP	PP	Unknown	sequence-specific DNA binding transcription factor activity;	transcription regulator
SCAMP2	secretory carrier membrane protein 2	224921_at	0.952682	2.54862	0.0231294	1075.31	2401.16	1.35091	0.393222	1438.84	1.14649	0.748154	1103.77	PPP	PPP	PPP	PP	membrane; membrane part; intracellular; cytoplasm;	binding; protein binding;	peptidase
HIF1A	hypoxia inducible factor 1, alpha subunit (basic helix-loop-helix transcription factor)	200989_at	0.815663	2.53782	0.0491744	9523.83	26147	1.47144	0.377449	14313	1.44456	0.426631	14164.9	PPP	PPP	PPP	PP	nucleus; intracellular; cytoplasm;	regulatory region DNA binding; nucleic acid binding; DNA binding; sequence-specific DNA binding transcription factor activity; RNA polymerase II transcription factor activity; sequence-specific enhancer binding RNA polymerase II transcription factor activity; signal transducer activity; binding; protein binding; transcription factor binding; enzyme binding; transcription regulator activity; heat …	transcription regulator
NFKBIB	nuclear factor of kappa light polypeptide gene enhancer in B-cells inhibitor, beta	228388_at	0.95203	2.52968	0.044059	6752.51	18517.7	-1.83188	0.169294	3693.16	-1.09177	0.878	6102.83	PPP	PPP	PPP	PP	nucleus; intracellular; cytoplasm;	transcription cofactor activity; transcription coactivator activity; signal transducer activity; binding; protein binding; transcription factor binding; transcription activator activity; transcription regulator activity; molecular transducer activity;	other
C9orf64	chromosome 9 open reading frame 64	235940_at	0.975802	2.51577	0.0366683	2275.49	5561.15	-1.37192	0.423948	1678	-1.06769	0.907	2190.22	PPP	PPP	PPP	PP	Unknown	Unknown	transcription regulator
IRGQ	immunity-related GTPase family, Q	64488_at	0.989256	2.51258	0.0426171	1462.46	3627.82	-1.16649	0.727	1211.17	-1.12075	0.831	1267.94	PPP	PPP	PPP	PP	Unknown	binding; protein binding;	transcription regulator
FOXK2	forkhead box K2	223409_at	0.488987	2.51165	0.0140833	3326.61	7479.89	1.17332	0.599931	3834.37	1.51936	0.173864	4923.65	PPP	PPP	PPP	PP	nucleus; intracellular;	magnesium ion binding; nucleic acid binding; DNA binding; sequence-specific DNA binding transcription factor activity; RNA polymerase II transcription factor activity; binding; transcription regulator activity; ion binding; cation binding; sequence-specific DNA binding; metal ion binding;	transcription regulator
FAM131B	family with sequence similarity 131, member B	205368_at	0.974693	2.51022	0.0245031	351.132	946.761	-1.12412	0.76	310.401	-1.57486	0.208875	224.474	PAP	PPP	MAP	AP	Unknown	Unknown	transcription regulator
CD47	CD47 molecule	211075_s_at	0.9352	2.4907	0.0210736	32770.9	87184.2	1.35935	0.360226	44525.5	1.41474	0.316549	45985.6	PPP	PPP	PPP	PP	membrane; membrane part; extracellular region; plasma membrane;	signal transducer activity; receptor activity; binding; protein binding; molecular transducer activity; thrombospondin receptor activity;	phosphatase
LOC286109	hypothetical protein LOC286109	243304_at	0.50341	2.46705	0.0279716	2403.96	5713.69	1.65812	0.178804	4082.81	1.39764	0.373789	3438.21	PPP	PPP	PPP	PP	Unknown	Unknown	enzyme
TTC7B	tetratricopeptide repeat domain 7B	226152_at	0.865953	2.44139	0.0387402	2066.01	5475.8	1.54621	0.27095	3338.86	1.02624	0.966	2056.27	PPP	PPP	PPP	PP	Unknown	binding;	transcription regulator
CBX6	chromobox homolog 6	202048_s_at	0.968496	2.41236	0.0359693	9490.67	20635.4	-1.24811	0.560851	7421.8	1.04791	0.931	9658.08	PPP	PPP	PPP	PP	nucleus; intracellular;	chromatin binding; binding;	other
229733_s_at	Unknown	229733_s_at	0.998405	2.3879	0.0454765	2412.47	5068.03	-1.08285	0.861	2346.73	-1.01501	0.981	2514.46	PPP	PPP	PPP	PP	Unknown	Unknown	other
PPFIBP1	PTPRF interacting protein, binding protein 1 (liprin beta 1)	214374_s_at	0.944954	2.37509	0.0359637	17142.4	47056.7	-1.16309	0.697818	14500.7	-2.16461	0.0533164	7879.89	PPP	PPP	PPP	PP	membrane; plasma membrane;	binding; protein binding;	transcription regulator
ESRRA	estrogen-related receptor alpha	1487_at	0.73984	2.36834	0.0318747	342.822	825.809	1.20487	0.608091	432.529	1.43184	0.331852	500.071	PPP	PPP	PPP	PP	nucleus; intracellular;	nucleic acid binding; DNA binding; sequence-specific DNA binding transcription factor activity; steroid hormone receptor activity; signal transducer activity; receptor activity; ligand-dependent nuclear receptor activity; binding; protein binding; zinc ion binding; protein domain specific binding; ion binding; cation binding; sequence-specific DNA binding; metal ion binding; transition metal ion …	ligand-dependent nuclear receptor
TRIM8	tripartite motif-containing 8	223132_s_at	0.899539	2.35011	0.0207227	51119.2	114803	1.19435	0.574068	60419.9	-1.53607	0.181647	33167.9	PPP	PPP	PPP	PP	nucleus; intracellular;	catalytic activity; binding; protein binding; zinc ion binding; ligase activity; identical protein binding; protein homodimerization activity; ion binding; cation binding; metal ion binding; transition metal ion binding; protein dimerization activity;	other
RNASEH1	ribonuclease H1	218496_at	0.690667	2.34262	0.0256897	2923.03	5814.9	-1.09122	0.814	2726.41	1.30877	0.443912	3862.92	PPP	PPP	PPP	PP	nucleus; intracellular; cytoplasm; mitochondrion;	magnesium ion binding; nucleic acid binding; RNA binding; catalytic activity; nuclease activity; endonuclease activity; endoribonuclease activity; ribonuclease H activity; ribonuclease activity; binding; protein binding; hydrolase activity; hydrolase activity, acting on ester bonds; endoribonuclease activity, producing 5'-phosphomonoesters; endonuclease activity, active with either ribo- or deoxy…	enzyme
LCMT2	leucine carboxyl methyltransferase 2	204012_s_at	0.722972	2.30549	0.0405052	2005.53	4429.48	-1.05866	0.898	1872.69	1.38636	0.401217	2770.03	PPP	PPP	PPP	PP	Unknown	catalytic activity; binding; protein binding; methyltransferase activity; transferase activity; transferase activity, transferring one-carbon groups;	phosphatase
FOSL2	FOS-like antigen 2	218880_at	0.999685	2.26461	0.0329398	2062.64	5008.2	1.10241	0.796	2215.35	1.1679	0.698589	2343.04	PPP	PPP	PPP	PP	nucleus; intracellular;	nucleic acid binding; DNA binding; sequence-specific DNA binding transcription factor activity; binding; protein binding; sequence-specific DNA binding; protein dimerization activity;	transcription regulator
224050_s_at	Unknown	224050_s_at	0.991575	2.23105	0.0262792	526.841	1034.95	1.04227	0.913	540.818	-1.10396	0.803497	471.825	PPP	PPP	PPP	PP	Unknown	Unknown	transcription regulator
SLC7A1	solute carrier family 7 (cationic amino acid transporter, y+ system), member 1	212295_s_at	0.982292	2.13662	0.0299338	27107.7	53676.2	-1.05117	0.892	25723.2	1.12278	0.758658	30555.9	PPP	PPP	PPP	PP	membrane; membrane part; plasma membrane;	signal transducer activity; receptor activity; transporter activity; amine transmembrane transporter activity; organic acid transmembrane transporter activity; amino acid transmembrane transporter activity; basic amino acid transmembrane transporter activity; L-amino acid transmembrane transporter activity; arginine transmembrane transporter activity; active transmembrane transporter activity; tr…	transcription regulator
CHD7	chromodomain helicase DNA binding protein 7	218829_s_at	0.999899	2.12255	0.0250229	1367.06	4169.96	1.11851	0.716	1568.88	1.07154	0.857	1483.97	PPP	PPP	PPP	PP	nucleus; intracellular;	nucleotide binding; nucleoside binding; purine nucleoside binding; nucleic acid binding; DNA binding; chromatin binding; catalytic activity; helicase activity; binding; ATP binding; pyrophosphatase activity; hydrolase activity; hydrolase activity, acting on acid anhydrides; hydrolase activity, acting on acid anhydrides, in phosphorus-containing anhydrides; purine nucleotide binding; nucleoside-tr…	enzyme
RANBP2	RAN binding protein 2	201711_x_at	0.98658	2.11591	0.0274765	21746.6	42823.6	1.21375	0.514959	25780.4	1.02378	0.958	22000.5	PPP	PPP	PPP	PP	membrane; nucleus; membrane part; intracellular; cytoplasm;	peptidyl-prolyl cis-trans isomerase activity; catalytic activity; binding; protein binding; zinc ion binding; Ran GTPase binding; isomerase activity; cis-trans isomerase activity; Ras GTPase binding; enzyme binding; small GTPase binding; ion binding; cation binding; metal ion binding; transition metal ion binding; GTPase binding;	enzyme
AGFG1	ArfGAP with FG repeats 1	218091_at	0.780627	2.0831	0.0407006	3718.11	6756.62	1.24114	0.5085	4525.26	1.24524	0.538434	4629.33	PPP	PPP	PPP	PP	membrane; nucleus; membrane part; intracellular; cytoplasm;	nucleic acid binding; DNA binding; RNA binding; small GTPase regulator activity; GTPase activator activity; binding; protein binding; enzyme activator activity; ARF GTPase activator activity; zinc ion binding; enzyme regulator activity; GTPase regulator activity; ion binding; cation binding; metal ion binding; transition metal ion binding; nucleoside-triphosphatase regulator activity;	other
USP36	ubiquitin specific peptidase 36	224978_s_at	0.998696	2.06157	0.0376898	843.588	1741.66	-1.00914	0.982	827.253	1.03572	0.939	880.537	PPP	PPP	PPP	PP	nucleus; intracellular;	catalytic activity; ubiquitin thiolesterase activity; peptidase activity; cysteine-type peptidase activity; hydrolase activity; hydrolase activity, acting on ester bonds; thiolester hydrolase activity; peptidase activity, acting on L-amino acid peptides;	transcription regulator
1559932_at	Unknown	1559932_at	0.349998	2.05304	0.036817	31.0583	62.9709	1.9164	0.0638959	57.2945	1.25103	0.504182	39.399	AAA	AAA	AAA	AA	Unknown	Unknown	other
CELF2	CUGBP, Elav-like family member 2	1554569_a_at	0.677523	2.0512	0.0398934	3772.49	7361.24	1.49902	0.216768	5608.11	1.19714	0.615829	4388.6	PPP	PPP	PPP	PP	nucleus; intracellular; cytoplasm;	nucleotide binding; nucleic acid binding; RNA binding; binding; protein binding;	other
LOC90246	hypothetical protein LOC90246	233830_at	0.790245	2.0137	0.140944	390.174	938.131	-2.57749	0.0711152	179.541	-6.96768	0.00396265	59.2552	PPP	PPP	PPP	PA	Unknown	Unknown	other
TRIM8	tripartite motif-containing 8	221012_s_at	0.917565	2.00021	0.0312771	48574.1	97318.6	1.18399	0.55768	57140.7	-1.32995	0.335955	37803.9	PPP	PPP	PPP	PP	nucleus; intracellular;	catalytic activity; binding; protein binding; zinc ion binding; ligase activity; identical protein binding; protein homodimerization activity; ion binding; cation binding; metal ion binding; transition metal ion binding; protein dimerization activity;	other
APBA2	amyloid beta (A4) precursor protein-binding, family A, member 2	209871_s_at	0.870003	1.90897	0.174049	355.892	860.631	-1.13428	0.81	294.861	-2.87985	0.0405257	120.309	PPP	PPP	PPP	PA	membrane; plasma membrane;	binding; protein binding;	ligand-dependent nuclear receptor
GRB10	growth factor receptor-bound protein 10	209409_at	0.709768	1.84561	0.156689	3502	6688.72	-1.66775	0.241158	2237.5	-3.16666	0.0203873	1165.1	PPP	PPP	PPP	PP	membrane; intracellular; cytoplasm; plasma membrane;	signal transducer activity; SH3/SH2 adaptor activity; receptor binding; insulin receptor binding; binding; protein binding; protein binding, bridging; protein complex binding; molecular transducer activity; molecular adaptor activity;	other
NBL1	neuroblastoma, suppression of tumorigenicity 1	37005_at	0.683028	1.50846	0.436706	5678	11415.8	-1.67061	0.318048	3381.68	-4.51232	0.0147546	1237.39	PPP	PPP	PPP	PP	extracellular region;	Unknown	transcription regulator
NBL1	neuroblastoma, suppression of tumorigenicity 1	201621_at	0.501327	1.3139	0.588	1305.21	2280.1	-1.80901	0.219989	762.69	-4.99688	0.00834431	274.042	PPP	PPP	PPP	AA	extracellular region;	Unknown	other
Cytoplasm
CCL2	chemokine (C-C motif) ligand 2	216598_s_at	0.999222	386.841	0.0056124	177.95	206297	-1.1853	0.925	151.321	1.40495	0.865	243.179	APA	PPP	AAA	AP	intracellular; cytoplasm; extracellular region;	G-protein-coupled receptor binding; pattern binding; catalytic activity; protein kinase activity; signal transducer activity; receptor binding; cytokine activity; cytokine receptor binding; binding; protein binding; glycosaminoglycan binding; chemokine activity; heparin binding; kinase activity; transferase activity; transferase activity, transferring phosphorus-containing groups; phosphotransfer…	other
AKAP12	A kinase (PRKA) anchor protein 12	227530_at	0.999181	218.233	3.5934e-05	10.6146	1837.26	-1.1572	0.798	9.25897	-1.49183	0.467133	7.47196	AAA	PPP	AAA	AA	intracellular; cytoplasm;	binding; protein binding; adenylate cyclase binding; enzyme binding; protein kinase A binding;	transporter
CYP1B1	cytochrome P450, family 1, subfamily B, polypeptide 1	202436_s_at	0.999307	168.665	0.0019451	27.2024	9115.38	1.98069	0.482434	52.7722	20.1859	0.0121959	531.101	AAA	PPP	AAP	PP	membrane; membrane part; intracellular; cytoplasm;	catalytic activity; monooxygenase activity; binding; iron ion binding; protein binding; electron carrier activity; oxidoreductase activity; oxidoreductase activity, acting on paired donors, with incorporation or reduction of molecular oxygen; oxidoreductase activity, acting on paired donors, with incorporation or reduction of molecular oxygen, reduced flavin or flavoprotein as one donor, and inco…	enzyme
CYP1A1	cytochrome P450, family 1, subfamily A, polypeptide 1	205749_at	0.999183	137.687	0.000241869	25.4855	5025.55	-1.543	0.490784	15.7175	1.04802	0.96	24.9128	AAA	PPP	AAA	AA	membrane; membrane part; intracellular; mitochondrion; cytoplasm;	catalytic activity; monooxygenase activity; binding; iron ion binding; protein binding; steroid hydroxylase activity; electron carrier activity; oxidoreductase activity; oxidoreductase activity, acting on diphenols and related substances as donors; oxidoreductase activity, acting on paired donors, with incorporation or reduction of molecular oxygen; oxidoreductase activity, acting on paired donor…	transporter
CYP1B1	cytochrome P450, family 1, subfamily B, polypeptide 1	202437_s_at	0.999058	65.9912	0.0131383	6.54758	1158.97	1.19125	0.913	11.329	10.7614	0.08816	87.245	AAA	PPP	AAA	PP	membrane; membrane part; intracellular; cytoplasm;	catalytic activity; monooxygenase activity; binding; iron ion binding; protein binding; electron carrier activity; oxidoreductase activity; oxidoreductase activity, acting on paired donors, with incorporation or reduction of molecular oxygen; oxidoreductase activity, acting on paired donors, with incorporation or reduction of molecular oxygen, reduced flavin or flavoprotein as one donor, and inco…	enzyme
PHLDA1	pleckstrin homology-like domain, family A, member 1	217996_at	0.99932	51.3421	0.0063216	26.9587	1631.57	-1.12975	0.922	21.2991	1.99094	0.540041	59	AAA	PPP	PAA	PP	membrane; nucleus; intracellular; cytoplasm;	binding; protein binding;	other
217998_at	Unknown	217998_at	0.999325	48.4136	0.00227667	22.5213	876.968	1.16649	0.861	19.3424	2.6296	0.220148	46.0408	APA	PPM	AAA	PA	Unknown	Unknown	other
C3	complement component 3	217767_at	0.99921	34.9918	0.0222356	127.715	9146.58	-1.19125	0.913	91.2201	1.58334	0.780362	177.899	AAA	PPP	AAA	AA	extracellular region;	enzyme inhibitor activity; endopeptidase inhibitor activity; receptor binding; binding; protein binding; enzyme regulator activity; peptidase inhibitor activity; peptidase regulator activity; endopeptidase regulator activity;	kinase
PHLDA1	pleckstrin homology-like domain, family A, member 1	217997_at	0.999417	34.7909	0.0112262	6.69764	388.331	1.06855	0.96	7.43485	1.88237	0.603377	12.7513	AAA	PPP	AAA	AM	membrane; nucleus; intracellular; cytoplasm;	binding; protein binding;	other
IL1RL1	interleukin 1 receptor-like 1	210442_at	0.999283	33.6895	0.0019451	142.208	6329.71	1.32239	0.688076	204.116	-1.26282	0.776816	112.688	AAA	PPP	PPA	AA	membrane; membrane part; cell surface; extracellular region; plasma membrane;	interleukin-33 binding; interleukin-33 receptor activity; signal transducer activity; receptor activity; transmembrane receptor activity; cytokine receptor activity; interleukin-1 receptor activity; receptor signaling protein activity; binding; protein binding; growth factor binding; cytokine binding; interleukin-1 binding; molecular transducer activity;	phosphatase
226034_at	Unknown	226034_at	0.999887	32.3439	0.00332094	399.417	13094.8	2.29395	0.270721	895.004	2.28311	0.280125	844.291	AAP	PPP	MPP	PP	Unknown	Unknown	other
227140_at	Unknown	227140_at	0.999521	27.8369	0.0246151	22.5192	2639.06	3.1927	0.363455	72.7064	1.69294	0.729274	34.3487	AAA	PPP	PPP	MA	Unknown	Unknown	enzyme
BIRC3	baculoviral IAP repeat-containing 3	210538_s_at	0.999763	26.7054	0.0148638	259.428	11758.7	2.04423	0.511222	493.458	2.91734	0.343531	682.261	PPP	PPP	PPP	PP	membrane; nucleus; membrane part; intracellular; cytoplasm;	catalytic activity; ubiquitin-protein ligase activity; binding; protein binding; zinc ion binding; ligase activity; ligase activity, forming carbon-nitrogen bonds; acid-amino acid ligase activity; small conjugating protein ligase activity; ion binding; cation binding; metal ion binding; transition metal ion binding;	enzyme
BCL2A1	BCL2-related protein A1	205681_at	0.999772	25.098	0.0074697	525.63	19858.3	2.19183	0.370756	1215.9	3.32337	0.182562	1976.18	PPP	PPP	PPP	PP	intracellular; cytoplasm;	binding; protein binding;	enzyme
ELL2	elongation factor, RNA polymerase II, 2	226099_at	0.999843	23.8119	0.00158854	275.305	10160.8	2.62787	0.113711	770.139	3.74598	0.034591	1093.81	PPP	PPP	PPP	PP	nucleus; intracellular;	RNA polymerase II transcription factor activity; transcription elongation regulator activity; RNA polymerase II transcription elongation factor activity; transcription regulator activity;	other
TM4SF1	transmembrane 4 L six family member 1	209386_at	0.999803	21.0418	0.0107659	809.868	28968.9	2.49283	0.31961	2307.16	1.98935	0.482741	1424.61	PPP	PPP	PPP	PP	membrane; membrane part; plasma membrane;	Unknown	other
VDR	vitamin D (1,25- dihydroxyvitamin D3) receptor	204254_s_at	0.816488	20.6152	0.00529203	133.966	3873.39	6.06515	0.0386877	759.4	9.61925	0.0127999	1280.32	AAM	PPP	PPP	PP	nucleus; intracellular;	regulatory region DNA binding; nucleic acid binding; DNA binding; sequence-specific DNA binding transcription factor activity; steroid hormone receptor activity; signal transducer activity; receptor activity; ligand-dependent nuclear receptor activity; receptor binding; binding; protein binding; transcription factor binding; zinc ion binding; vitamin D3 receptor activity; promoter binding; nuclea…	other
FAM18A	family with sequence similarity 18, member A	1563638_at	0.998571	19.9445	0.0391729	78.2788	3144.7	-2.66162	0.45637	28.2553	-2.56173	0.508469	27.7867	APP	PPP	AAA	AA	membrane; membrane part;	Unknown	enzyme
IL11	interleukin 11	206924_at	0.998666	18.6933	0.0212682	37.877	1150.21	-1.82784	0.581912	18.9857	-1.42638	0.792844	26.0092	AAA	PPP	AAA	AA	extracellular region;	receptor binding; cytokine activity; cytokine receptor binding; interleukin-11 receptor binding; binding; protein binding; growth factor activity; growth factor receptor binding;	other
PMP22	peripheral myelin protein 22	210139_s_at	0.99048	18.5793	0.00677227	24.5845	501.17	1.08937	0.927	25.0617	3.51533	0.115043	93.1643	AAA	PPP	AAM	PP	membrane; membrane part; cell junction; plasma membrane;	Unknown	other
230640_at	Unknown	230640_at	0.998778	17.8711	0.00569578	297.861	6566.12	-1.29823	0.739	235.772	-1.41925	0.680402	210.077	PPP	PPP	PPP	MP	Unknown	Unknown	enzyme
PLA2G4C	phospholipase A2, group IVC (cytosolic, calcium-independent)	209785_s_at	0.998064	17.6685	0.00450844	73.9514	1065.9	-1.26871	0.747	52.0579	-1.40494	0.669216	44.0729	AAP	PPP	PPP	MA	membrane; intracellular; cytoplasm;	catalytic activity; carboxylesterase activity; phospholipase activity; phospholipase A2 activity; binding; phospholipid binding; lipid binding; lipase activity; hydrolase activity; hydrolase activity, acting on ester bonds; calcium-independent phospholipase A2 activity;	transporter
TMCC3	transmembrane and coiled-coil domain family 3	235146_at	0.933707	17.6434	0.0257039	10.5811	390.061	1.7309	0.630679	18.154	5.28021	0.148093	100.299	AAA	PPP	AAA	AP	membrane; membrane part;	Unknown	enzyme
CTSL1	cathepsin L1	202087_s_at	0.998755	16.7372	0.029987	283.054	5541.3	-1.60509	0.693736	170.935	1.21531	0.904	352.25	PPP	PPP	PMP	PP	intracellular; cytoplasm; extracellular region;	catalytic activity; endopeptidase activity; cysteine-type endopeptidase activity; binding; protein binding; peptidase activity; cysteine-type peptidase activity; hydrolase activity; peptidase activity, acting on L-amino acid peptides;	peptidase
SPSB1	splA/ryanodine receptor domain and SOCS box containing 1	226075_at	0.999561	16.7327	0.0167795	18.3895	405.5	3.07659	0.252328	63.2528	2.57591	0.345576	52.8611	AAA	PPP	APP	AP	intracellular; cytoplasm;	Unknown	other
NFKB2	nuclear factor of kappa light polypeptide gene enhancer in B-cells 2 (p49/p100)	207535_s_at	0.998987	16.545	0.0176668	570.268	15956.2	-1.0709	0.955	578.7	-1.65208	0.653723	366.12	PPP	PPP	PPP	PP	nucleus; intracellular; cytoplasm;	sequence-specific DNA binding transcription factor activity; transcription cofactor activity; transcription coactivator activity; binding; protein binding; transcription factor binding; transcription activator activity; transcription regulator activity;	other
SPHK1	sphingosine kinase 1	219257_s_at	0.998999	15.9122	0.00538458	95.6955	2416.71	-1.17	0.84	81.6121	-1.20683	0.832	80.0714	MAA	PPP	AAA	AA	membrane; intracellular; cytoplasm; plasma membrane;	nucleotide binding; magnesium ion binding; lipid kinase activity; nucleoside binding; purine nucleoside binding; nucleic acid binding; DNA binding; catalytic activity; diacylglycerol kinase activity; binding; protein binding; calmodulin binding; ATP binding; sphinganine kinase activity; kinase activity; transferase activity; transferase activity, transferring phosphorus-containing groups; phospho…	kinase
DUSP5	dual specificity phosphatase 5	209457_at	0.679084	15.3037	0.0133814	49.0685	594.938	1.5149	0.642949	88.6244	4.74786	0.0880024	236.428	APM	PPP	APP	PP	nucleus; intracellular;	catalytic activity; phosphoprotein phosphatase activity; protein tyrosine phosphatase activity; protein tyrosine/serine/threonine phosphatase activity; hydrolase activity; hydrolase activity, acting on ester bonds; phosphatase activity; MAP kinase tyrosine/serine/threonine phosphatase activity; MAP kinase phosphatase activity; phosphoric ester hydrolase activity;	other
MYO10	myosin X	201976_s_at	0.997591	14.4531	0.00427421	78.126	1064.89	1.76501	0.364685	125.664	-1.90053	0.322332	35.7839	APP	PPP	PPP	AA	intracellular;	nucleotide binding; nucleoside binding; purine nucleoside binding; motor activity; actin binding; catalytic activity; binding; protein binding; ATP binding; cytoskeletal protein binding; pyrophosphatase activity; hydrolase activity; hydrolase activity, acting on acid anhydrides; hydrolase activity, acting on acid anhydrides, in phosphorus-containing anhydrides; purine nucleotide binding; nucleosi…	other
OPTN	optineurin	202073_at	0.999229	13.897	0.00353443	162.248	3552.85	2.71873	0.114934	467.301	1.32177	0.681789	216.735	PPP	PPP	PPP	PP	intracellular; cytoplasm;	binding; protein binding; protein C-terminus binding;	other
PHLDA1	pleckstrin homology-like domain, family A, member 1	217999_s_at	0.999016	13.2506	0.012289	25.1278	322.692	-1.1572	0.876	21.2418	1.29547	0.799356	27.8807	AAA	PPP	APA	AA	membrane; nucleus; intracellular; cytoplasm;	binding; protein binding;	other
BNC2	basonuclin 2	238478_at	0.998492	12.294	0.00332782	9.10094	109.836	-1.32816	0.610204	6.65569	-1.12075	0.878	8.37852	AAA	PPP	AAA	AA	nucleus; intracellular;	nucleic acid binding; DNA binding; binding; zinc ion binding; ion binding; cation binding; metal ion binding; transition metal ion binding;	enzyme
ANPEP	alanyl (membrane) aminopeptidase	202888_s_at	0.718743	11.837	0.00580661	575.782	11384.1	5.20038	0.0300964	3118.1	7.77199	0.00969972	4075.62	PPP	PPP	PPP	PP	membrane; membrane part; intracellular; cytoplasm; plasma membrane;	catalytic activity; aminopeptidase activity; signal transducer activity; receptor activity; binding; peptidase activity; metallopeptidase activity; exopeptidase activity; zinc ion binding; hydrolase activity; peptide binding; ion binding; cation binding; metal ion binding; transition metal ion binding; molecular transducer activity; peptidase activity, acting on L-amino acid peptides;	kinase
ARHGAP31	Rho GTPase activating protein 31	226057_at	0.997152	11.4674	0.020703	73.5872	1039.67	-2.22294	0.37088	32.2216	-1.57806	0.657303	39.3698	MMP	PPP	PPA	AA	membrane; membrane part; cell junction; intracellular; plasma membrane;	GTPase activator activity; binding; protein binding; enzyme activator activity; SH3 domain binding; protein domain specific binding; enzyme regulator activity; GTPase regulator activity; nucleoside-triphosphatase regulator activity;	other
SMAD7	SMAD family member 7	204790_at	0.99064	10.7419	0.0412631	46.4127	581.071	3.57411	0.239782	152.92	2.94561	0.324012	112.232	AAP	PPP	PPA	PP	membrane; nucleus; membrane part; cell junction; intracellular; cytoplasm; plasma membrane;	regulatory region DNA binding; nucleic acid binding; DNA binding; signal transducer activity; receptor signaling protein activity; transmembrane receptor protein serine/threonine kinase signaling protein activity; transforming growth factor beta receptor, cytoplasmic mediator activity; receptor binding; cytokine receptor binding; transforming growth factor beta receptor binding; binding; protein …	other
RASGRP3	RAS guanyl releasing protein 3 (calcium and DAG-regulated)	205801_s_at	0.996664	10.6385	0.00332094	2049.86	24161.4	-1.13428	0.827	1786.51	-3.28392	0.0356359	618.537	PPP	PPP	PPP	PP	membrane; membrane part; intracellular; cytoplasm; plasma membrane;	signal transducer activity; small GTPase regulator activity; guanyl-nucleotide exchange factor activity; Ras guanyl-nucleotide exchange factor activity; GTPase activator activity; Ras GTPase activator activity; binding; calcium ion binding; protein binding; enzyme activator activity; lipid binding; Ras GTPase binding; enzyme binding; kinase binding; diacylglycerol binding; enzyme regulator activi…	enzyme
S100A2	S100 calcium binding protein A2	204268_at	0.999716	10.2206	0.0238871	125.285	1527.55	1.57225	0.615866	151.392	1.94432	0.484038	196.35	AAA	PPP	AAM	AM	Unknown	binding; calcium ion binding; ion binding; cation binding; metal ion binding;	enzyme
ARHGAP31	Rho GTPase activating protein 31	226056_at	0.997559	9.61277	0.0202378	683.933	7789.77	-1.54903	0.600189	433.345	1.47036	0.688289	1001.51	PAP	PPP	PPP	PP	membrane; membrane part; cell junction; intracellular; plasma membrane;	GTPase activator activity; binding; protein binding; enzyme activator activity; SH3 domain binding; protein domain specific binding; enzyme regulator activity; GTPase regulator activity; nucleoside-triphosphatase regulator activity;	other
TP63	tumor protein p63	209863_s_at	0.997942	9.55143	0.00420902	21.1908	169.281	1.0246	0.971	20.2214	-1.27429	0.692833	14.9432	AAA	PPP	AAA	AA	nucleus; intracellular; cytoplasm;	nucleic acid binding; DNA binding; chromatin binding; damaged DNA binding; double-stranded DNA binding; sequence-specific DNA binding transcription factor activity; binding; protein binding; zinc ion binding; transcription activator activity; transcription repressor activity; protein domain specific binding; transcription regulator activity; identical protein binding; ion binding; cation binding;…	other
EPAS1	endothelial PAS domain protein 1	200878_at	0.893084	9.523	0.0019451	14.0885	149.603	2.57579	0.0537586	36.147	3.35939	0.0169636	51.8811	AAA	PPP	PPP	MP	nucleus; intracellular; cytoplasm;	regulatory region DNA binding; nucleic acid binding; DNA binding; sequence-specific DNA binding transcription factor activity; RNA polymerase II transcription factor activity; specific RNA polymerase II transcription factor activity; sequence-specific enhancer binding RNA polymerase II transcription factor activity; transcription cofactor activity; transcription coactivator activity; signal trans…	other
231005_at	Unknown	231005_at	0.941898	8.74756	0.00979854	59.1576	379.887	2.58726	0.155461	150.79	1.98806	0.291483	114.109	APP	PPP	PPP	PP	Unknown	Unknown	transporter
235380_at	Unknown	235380_at	0.998603	8.74035	0.0390581	13.9347	270.072	1.74681	0.56198	21.9061	2.83239	0.28709	41.8923	AAA	PPP	AAA	AP	Unknown	Unknown	enzyme
MACC1	metastasis associated in colon cancer 1	232151_at	0.998365	8.43795	0.00345205	967.473	9420.76	1.14683	0.792	1143.25	-1.45776	0.452215	663.757	PPP	PPP	PPP	PP	nucleus; intracellular; cytoplasm;	receptor binding; binding; protein binding; growth factor activity;	other
DHRS9	dehydrogenase/reductase (SDR family) member 9	223952_x_at	0.514011	8.0902	0.0167795	84.9245	869.63	3.7509	0.0939745	358.418	4.45064	0.0532193	358.79	AAA	PPP	PMP	PP	membrane; membrane part; intracellular; cytoplasm;	catalytic activity; alcohol dehydrogenase (NAD) activity; retinol dehydrogenase activity; binding; steroid dehydrogenase activity; oxidoreductase activity; oxidoreductase activity, acting on CH-OH group of donors; oxidoreductase activity, acting on the CH-OH group of donors, NAD or NADP as acceptor; isomerase activity; racemase and epimerase activity; steroid dehydrogenase activity, acting on the…	enzyme
FLNA	filamin A, alpha	213746_s_at	0.765817	7.76446	0.00388242	200.997	1791.88	2.2298	0.11435	459.903	3.43636	0.0224155	711.569	MPP	PPP	PPP	PP	membrane; nucleus; intracellular; cytoplasm; extracellular region; plasma membrane;	glycoprotein binding; actin binding; signal transducer activity; protein kinase C binding; receptor binding; binding; protein binding; cytoskeletal protein binding; transcription factor binding; Ras GTPase binding; Rho GTPase binding; Ral GTPase binding; enzyme binding; kinase binding; protein kinase binding; small GTPase binding; immunoglobulin receptor binding; Fc-gamma receptor I complex bindi…	other
VASH1	vasohibin 1	203940_s_at	0.999764	7.68093	0.00444756	1361.98	12270.3	1.64281	0.310195	2216.1	1.28609	0.651543	1710.55	PPP	PPP	PPP	PP	intracellular; cytoplasm; extracellular region;	Unknown	enzyme
224917_at	Unknown	224917_at	0.997133	7.66553	0.0446429	300.216	3722.22	2.10713	0.418847	728.958	2.8061	0.279495	810.021	PPP	PPP	PPP	PP	Unknown	Unknown	transporter
LEPR	leptin receptor	211355_x_at	0.503455	6.92602	0.00101154	49.393	284.446	2.74933	0.013405	145.196	2.27247	0.0216391	129.4	PPP	PPP	PPP	PP	membrane; membrane part; extracellular region; plasma membrane;	signal transducer activity; receptor activity; transmembrane receptor activity; cytokine receptor activity; G-protein coupled receptor activity; binding; protein binding; protein-hormone receptor activity; peptide hormone binding; cytokine binding; peptide binding; hormone binding; molecular transducer activity;	other
COL6A1	collagen, type VI, alpha 1	212940_at	0.999763	6.74084	0.021233	141.453	1731.02	1.25232	0.768	173.695	1.41932	0.666317	199.729	AAA	PPP	PPA	AA	membrane; extracellular region; extracellular matrix part; plasma membrane;	binding; protein binding; growth factor binding; platelet-derived growth factor binding;	enzyme
NFKB1	nuclear factor of kappa light polypeptide gene enhancer in B-cells 1	209239_at	0.999942	6.58433	0.0122114	4490.14	35011.1	1.44991	0.52705	6436.73	1.54222	0.493183	6840.82	PPP	PPP	PPP	PP	nucleus; intracellular; cytoplasm;	regulatory region DNA binding; nucleic acid binding; DNA binding; sequence-specific DNA binding transcription factor activity; binding; protein binding; promoter binding; sequence-specific DNA binding; transcription regulatory region DNA binding;	other
PHLDA1	pleckstrin homology-like domain, family A, member 1	218000_s_at	0.996885	6.57911	0.00985693	325.066	2196.95	-1.17704	0.789	221.707	1.19275	0.800351	329.012	AAA	PPP	AAA	AP	membrane; nucleus; intracellular; cytoplasm;	binding; protein binding;	other
SNX7	sorting nexin 7	205573_s_at	0.991284	6.54038	0.00450844	68.7808	348.635	-1.47277	0.388544	48.4534	-1.89598	0.166717	37.9685	APP	PPP	PPA	AA	Unknown	binding; protein binding; phospholipid binding; lipid binding; phosphoinositide binding;	other
236580_at	Unknown	236580_at	0.987703	6.44689	0.0499181	170.193	818.999	-1.76597	0.518383	87.1611	-1.06396	0.963	162.895	PPP	PPP	PPP	PP	Unknown	Unknown	other
FN1	fibronectin 1	211719_x_at	0.994671	6.39302	0.0401685	65.3161	366.726	-1.29823	0.771	42.5245	-1.09626	0.939	49.7296	AAA	PPP	PAA	AA	intracellular; cytoplasm; extracellular region;	pattern binding; structural molecule activity; extracellular matrix structural constituent; binding; protein binding; collagen binding; glycosaminoglycan binding; heparin binding; carbohydrate binding; polysaccharide binding;	other
NFE2L3	nuclear factor (erythroid-derived 2)-like 3	204702_s_at	0.995501	6.35938	0.0019451	1523.44	10268.2	-1.13088	0.741	1351.1	-1.8539	0.0884694	825.492	PPP	PPP	PPP	PP	nucleus; intracellular;	nucleic acid binding; DNA binding; sequence-specific DNA binding transcription factor activity; transcription cofactor activity; transcription coactivator activity; binding; protein binding; transcription factor binding; transcription activator activity; transcription regulator activity; sequence-specific DNA binding; protein dimerization activity;	other
MPZL2	myelin protein zero-like 2	203780_at	0.994712	6.16563	0.0172939	172.113	1111.19	1.77857	0.359173	337.94	1.19602	0.825	239.683	PPP	PPP	PPP	PP	membrane; membrane part; intracellular;	Unknown	other
DNAJB5	DnaJ (Hsp40) homolog, subfamily B, member 5	212817_at	0.999572	6.01841	0.00165199	70.5563	867.222	1.02614	0.95	76.4955	1.33761	0.397228	96.2106	AAA	PPP	AAA	PA	nucleus; intracellular; cytoplasm;	binding; protein binding; heat shock protein binding; unfolded protein binding;	translation regulator
FAM40B	family with sequence similarity 40, member B	231880_at	0.999872	5.97058	0.0229291	13.1967	103.152	1.38449	0.636594	18.8912	1.19006	0.842	16.1346	AAA	PMP	AAA	AA	Unknown	Unknown	enzyme
YES1	v-yes-1 Yamaguchi sarcoma viral oncogene homolog 1	202932_at	0.716729	5.9542	0.00345084	436.594	2675.49	2.41989	0.0517781	1094.59	2.45241	0.038523	1132.17	PPP	PPP	PPP	PP	intracellular; cytoplasm;	nucleotide binding; nucleoside binding; purine nucleoside binding; catalytic activity; protein kinase activity; protein tyrosine kinase activity; non-membrane spanning protein tyrosine kinase activity; binding; protein binding; ATP binding; kinase activity; transferase activity; transferase activity, transferring phosphorus-containing groups; phosphotransferase activity, alcohol group as acceptor…	kinase
KCNH2	potassium voltage-gated channel, subfamily H (eag-related), member 2	210036_s_at	0.99756	5.85698	0.0108963	121.92	458.952	1.13883	0.828	120.74	1.06833	0.931	104.785	AAA	PPA	AAA	AA	membrane; nucleus; membrane part; intracellular; cytoplasm; plasma membrane;	two-component sensor activity; catalytic activity; protein kinase activity; protein histidine kinase activity; signal transducer activity; transporter activity; ion channel activity; inward rectifier potassium channel activity; voltage-gated ion channel activity; voltage-gated potassium channel activity; delayed rectifier potassium channel activity; cation channel activity; potassium channel acti…	enzyme
KIAA1244	KIAA1244	228051_at	0.962103	5.78103	0.0189875	30.8361	220.546	2.03619	0.26087	69.6914	-2.12679	0.237244	15.9958	AAA	PPP	PPA	AA	membrane; membrane part; intracellular;	small GTPase regulator activity; guanyl-nucleotide exchange factor activity; ARF guanyl-nucleotide exchange factor activity; enzyme regulator activity; GTPase regulator activity; nucleoside-triphosphatase regulator activity;	enzyme
ACER3	alkaline ceramidase 3	222687_s_at	0.84725	5.72991	0.0192294	601.589	3938.02	1.69264	0.3965	991.139	2.88108	0.101663	1593.27	PPP	PPP	PPP	PP	membrane; membrane part; intracellular; cytoplasm;	catalytic activity; hydrolase activity, hydrolyzing O-glycosyl compounds; hydrolase activity; hydrolase activity, acting on glycosyl bonds; hydrolase activity, acting on carbon-nitrogen (but not peptide) bonds; hydrolase activity, acting on carbon-nitrogen (but not peptide) bonds, in linear amides; ceramidase activity; phytoceramidase activity;	enzyme
UNC13C	unc-13 homolog C (C. elegans)	1556096_s_at	0.999748	5.70238	0.00126903	6.03434	31.4368	1.29717	0.377611	7.87977	1.09188	0.815	6.70731	AAA	PPP	AAA	AA	membrane; membrane part; cell junction; intracellular; cytoplasm; plasma membrane;	binding; ion binding; cation binding; metal ion binding;	other
SGK269	NKF3 kinase family member	225913_at	0.995933	5.57918	0.00715776	2063.12	11165.6	1.62422	0.297364	3317.16	1.05222	0.94	2151.65	PPP	PPP	PPP	PP	Unknown	nucleotide binding; nucleoside binding; purine nucleoside binding; catalytic activity; protein kinase activity; protein tyrosine kinase activity; non-membrane spanning protein tyrosine kinase activity; binding; ATP binding; kinase activity; transferase activity; transferase activity, transferring phosphorus-containing groups; phosphotransferase activity, alcohol group as acceptor; purine nucleoti…	translation regulator
WARS	tryptophanyl-tRNA synthetase	200629_at	0.871695	5.40584	0.00715776	4609.74	26886	1.00462	0.994	4817.23	2.34613	0.0736621	10625.2	PPP	PPP	PPP	PP	intracellular; cytoplasm;	nucleotide binding; nucleoside binding; purine nucleoside binding; catalytic activity; aminoacyl-tRNA ligase activity; tryptophan-tRNA ligase activity; binding; protein binding; ATP binding; ligase activity; ligase activity, forming carbon-oxygen bonds; ligase activity, forming aminoacyl-tRNA and related compounds; purine nucleotide binding; adenyl nucleotide binding; ribonucleotide binding; puri…	enzyme
REV1	REV1 homolog (S. cerevisiae)	243592_at	0.702779	5.39967	0.0489929	53.4699	151.101	1.98085	0.386792	77.1319	1.97226	0.416256	85.3303	PPP	PPP	PPP	PP	nucleus; intracellular;	magnesium ion binding; nucleic acid binding; DNA binding; damaged DNA binding; catalytic activity; DNA-directed DNA polymerase activity; binding; protein binding; transferase activity; transferase activity, transferring phosphorus-containing groups; nucleotidyltransferase activity; deoxycytidyl transferase activity; DNA polymerase activity; ion binding; cation binding; metal ion binding;	phosphatase
IL4R	interleukin 4 receptor	203233_at	0.950201	5.31422	0.00863764	2302.72	10743.1	1.29834	0.585863	2826.33	1.91978	0.17842	4293.86	PPP	PPP	PPP	PP	membrane; membrane part; extracellular region; plasma membrane;	signal transducer activity; receptor activity; transmembrane receptor activity; cytokine receptor activity; interleukin-4 receptor activity; receptor signaling protein activity; binding; protein binding; growth factor binding; cytokine binding; interleukin-4 binding; insulin receptor substrate binding; molecular transducer activity;	enzyme
243527_at	Unknown	243527_at	0.703596	5.25914	0.023528	47.8734	154.117	1.66869	0.412138	71.099	2.00086	0.283074	82.9368	PAP	PPA	MPP	PP	Unknown	Unknown	enzyme
ATP6V0A2	ATPase, H+ transporting, lysosomal V0 subunit a2	1555114_at	0.999776	5.25316	0.0218992	105.136	518.604	1.09308	0.905	114.696	1.15258	0.863	117.64	PPP	PPP	PPP	PP	membrane; membrane part; intracellular; cytoplasm; plasma membrane;	transporter activity; binding; protein binding; cation transmembrane transporter activity; ion transmembrane transporter activity; monovalent inorganic cation transmembrane transporter activity; hydrogen ion transmembrane transporter activity; transmembrane transporter activity; inorganic cation transmembrane transporter activity; substrate-specific transmembrane transporter activity; substrate-s…	transporter
STK17A	serine/threonine kinase 17a	202693_s_at	0.950508	5.24646	0.0103313	570.303	2861.26	2.12875	0.147951	1175.28	1.8797	0.211279	999.516	PPP	PPP	PPP	PP	nucleus; intracellular;	nucleotide binding; nucleoside binding; purine nucleoside binding; catalytic activity; protein kinase activity; protein serine/threonine kinase activity; binding; ATP binding; kinase activity; transferase activity; transferase activity, transferring phosphorus-containing groups; phosphotransferase activity, alcohol group as acceptor; purine nucleotide binding; adenyl nucleotide binding; ribonucle…	other
MTSS1	metastasis suppressor 1	210359_at	0.996856	5.2376	0.00811813	1445.05	8679.7	1.47272	0.397876	2172	-1.12075	0.85	1302.57	PPP	PPP	PPP	PP	intracellular; cytoplasm;	actin binding; actin monomer binding; receptor binding; binding; protein binding; cytoskeletal protein binding; cytoskeletal adaptor activity; SH3 domain binding; protein domain specific binding; molecular adaptor activity;	other
CSF2RB	colony stimulating factor 2 receptor, beta, low-affinity (granulocyte-macrophage)	205159_at	0.978397	5.22588	0.0171685	4603.79	25666	1.40951	0.548712	6643.82	1.87012	0.284524	9049.3	PPP	PPP	PPP	PP	membrane; membrane part; plasma membrane;	signal transducer activity; receptor activity; transmembrane receptor activity; cytokine receptor activity; interleukin-3 receptor activity; interleukin-5 receptor activity; binding; protein binding; growth factor binding; cytokine binding; interleukin-3 binding; interleukin-5 binding; molecular transducer activity;	enzyme
ACER3	alkaline ceramidase 3	222688_at	0.783385	5.1493	0.027987	260.954	1597.31	1.48716	0.545716	415.799	2.59455	0.157045	684.725	PPP	PPP	PPP	PP	membrane; membrane part; intracellular; cytoplasm;	catalytic activity; hydrolase activity, hydrolyzing O-glycosyl compounds; hydrolase activity; hydrolase activity, acting on glycosyl bonds; hydrolase activity, acting on carbon-nitrogen (but not peptide) bonds; hydrolase activity, acting on carbon-nitrogen (but not peptide) bonds, in linear amides; ceramidase activity; phytoceramidase activity;	enzyme
CD82	CD82 molecule	203904_x_at	0.998632	5.02938	0.00580661	871.579	5589.58	1.52696	0.306479	1395.19	1.1096	0.847	971.23	PPP	PPP	PPP	PP	membrane; membrane part; plasma membrane;	binding; protein binding;	other
CALD1	caldesmon 1	212077_at	0.99474	5.00684	0.0338861	13.9065	64.9561	-1.09155	0.915	12.6983	1.24203	0.800147	19.0095	AAA	PPP	AAA	AA	membrane; intracellular; cytoplasm; plasma membrane;	actin binding; binding; protein binding; calmodulin binding; tropomyosin binding; cytoskeletal protein binding; myosin binding;	other
TNFRSF10D	tumor necrosis factor receptor superfamily, member 10d, decoy with truncated death domain	210654_at	0.946839	4.92741	0.023531	230.726	1148.99	2.24547	0.197209	476.251	-1.00251	0.998	210.943	PMP	PPP	PPP	AA	membrane; membrane part;	signal transducer activity; receptor activity; transmembrane receptor activity; binding; protein binding; molecular transducer activity;	transporter
SYNJ2	synaptojanin 2	1555009_a_at	0.992516	4.90466	0.0435597	458.842	2647.02	-1.17821	0.841	395.231	-2.17542	0.294066	217.356	PPP	PPP	PPP	PP	membrane; membrane part; intracellular; cytoplasm; mitochondrion; plasma membrane;	nucleic acid binding; RNA binding; catalytic activity; inositol or phosphatidylinositol phosphatase activity; phosphatidylinositol-4,5-bisphosphate 5-phosphatase activity; inositol-polyphosphate 5-phosphatase activity; binding; protein binding; hydrolase activity; hydrolase activity, acting on ester bonds; phosphatase activity; SH3 domain binding; protein domain specific binding; PDZ domain bindi…	phosphatase
LACTB	lactamase, beta	1552486_s_at	0.658182	4.84411	0.0254618	842.514	4789.51	1.96172	0.276713	1670.31	2.36905	0.17047	2188.99	PPP	PPP	PPP	PP	intracellular; cytoplasm; mitochondrion;	catalytic activity; hydrolase activity;	other
GHRL	ghrelin/obestatin prepropeptide	223862_at	0.992679	4.80857	0.0364017	313.321	1630.14	1.5002	0.550466	460.381	1.95795	0.337784	547.488	PAP	PPP	PPP	PP	intracellular; cytoplasm; extracellular region;	G-protein-coupled receptor binding; receptor binding; hormone activity; binding; protein binding; enzyme activator activity; growth hormone-releasing hormone activity; kinase regulator activity; kinase activator activity; protein kinase regulator activity; enzyme regulator activity; protein kinase activator activity; protein tyrosine kinase activator activity; ghrelin receptor binding;	enzyme
FLNA	filamin A, alpha	200859_x_at	0.910262	4.72292	0.00383602	772.749	4001.81	1.54025	0.230972	1144.4	2.08798	0.0524113	1646.61	APA	PPP	PPP	PP	membrane; nucleus; extracellular region; intracellular; cytoplasm; plasma membrane;	glycoprotein binding; actin binding; signal transducer activity; protein kinase C binding; receptor binding; binding; protein binding; cytoskeletal protein binding; transcription factor binding; Ras GTPase binding; Rho GTPase binding; Ral GTPase binding; enzyme binding; kinase binding; protein kinase binding; small GTPase binding; immunoglobulin receptor binding; Fc-gamma receptor I complex bindi…	other
RAB39	RAB39, member RAS oncogene family	1554800_at	0.908855	4.62569	0.0496409	25.0467	161.036	1.01086	0.99	24.8595	2.16892	0.296664	58.5219	AAA	PPP	PAA	AP	membrane; plasma membrane;	nucleotide binding; binding; GTP binding; purine nucleotide binding; guanyl nucleotide binding; ribonucleotide binding; purine ribonucleotide binding; guanyl ribonucleotide binding;	enzyme
CSF1	colony stimulating factor 1 (macrophage)	209716_at	0.995582	4.50262	0.0103325	61.6255	247.445	-1.2376	0.642276	53.2527	-1.17119	0.774336	48.72	AAA	MMA	AAA	AA	membrane; membrane part; intracellular; cytoplasm; extracellular region; plasma membrane;	receptor binding; cytokine activity; cytokine receptor binding; macrophage colony-stimulating factor receptor binding; binding; protein binding; growth factor activity; identical protein binding; protein homodimerization activity; protein dimerization activity;	other
TRAF3	TNF receptor-associated factor 3	221571_at	0.994079	4.49914	0.014105	1726.48	5868.49	-1.00497	0.994	1578.83	-1.15835	0.814	1337.98	PPP	PPP	PPP	PP	intracellular; cytoplasm;	signal transducer activity; binding; protein binding; zinc ion binding; ion binding; cation binding; metal ion binding; transition metal ion binding; molecular transducer activity;	other
PRPH2	peripherin 2 (retinal degeneration, slow)	206625_at	0.982535	4.47293	0.0338972	178.32	603.686	-1.26491	0.727	122.695	-1.38934	0.650188	113.983	AAA	APA	AAA	AA	membrane; membrane part;	Unknown	enzyme
PDE4DIP	phosphodiesterase 4D interacting protein	210305_at	0.996773	4.46663	0.0140833	31.5015	242.207	-1.49082	0.409009	22.3036	-1.3934	0.532225	21.8687	AAA	PPP	AAA	AA	nucleus; intracellular; cytoplasm;	binding; protein binding;	transporter
SYNJ2	synaptojanin 2	210612_s_at	0.99219	4.34197	0.0490136	1694.1	8131.2	-1.07929	0.927	1538.93	-1.86992	0.385893	964.408	PPP	PPP	PPP	PP	membrane; membrane part; intracellular; cytoplasm; mitochondrion; plasma membrane;	nucleic acid binding; RNA binding; catalytic activity; inositol or phosphatidylinositol phosphatase activity; phosphatidylinositol-4,5-bisphosphate 5-phosphatase activity; inositol-polyphosphate 5-phosphatase activity; binding; protein binding; hydrolase activity; hydrolase activity, acting on ester bonds; phosphatase activity; SH3 domain binding; protein domain specific binding; PDZ domain bindi…	other
WIPI1	WD repeat domain, phosphoinositide interacting 1	213836_s_at	0.826632	4.29381	0.020374	492.771	2202.03	2.39388	0.124887	1145.59	1.7479	0.306153	827.285	PPP	PPP	PPP	PP	membrane; intracellular; cytoplasm;	receptor binding; binding; protein binding; phospholipid binding; lipid binding; estrogen receptor binding; phosphatidylinositol-3-phosphate binding; phosphoinositide binding; nuclear hormone receptor binding; steroid hormone receptor binding; androgen receptor binding; hormone receptor binding;	other
SQSTM1	sequestosome 1	201471_s_at	0.998347	4.13399	0.0148219	5702.43	26493.3	1.48567	0.397208	8645.5	1.25147	0.681342	7102.44	PPP	PPP	PPP	PP	nucleus; intracellular; cytoplasm;	protein kinase C binding; receptor binding; binding; protein binding; zinc ion binding; enzyme binding; kinase binding; protein kinase binding; protein domain specific binding; receptor tyrosine kinase binding; small conjugating protein binding; SH2 domain binding; ubiquitin binding; ion binding; cation binding; metal ion binding; transition metal ion binding;	transcription regulator
PPM1F	protein phosphatase, Mg2+/Mn2+ dependent, 1F	1555091_at	0.831365	4.10178	0.0195195	199.766	609.542	1.71496	0.290174	362.436	1.44551	0.498993	265.027	PPP	PPP	PPP	PP	Unknown	catalytic activity; phosphoprotein phosphatase activity; protein serine/threonine phosphatase activity; binding; hydrolase activity; hydrolase activity, acting on ester bonds; phosphatase activity; phosphoric ester hydrolase activity; ion binding; cation binding; metal ion binding;	phosphatase
COL6A1	collagen, type VI, alpha 1	214200_s_at	0.999327	4.0829	0.00854055	298.607	2094.68	1.07605	0.873	304.762	1.09002	0.872	305.177	PPP	PPP	PPP	PP	membrane; extracellular region; extracellular matrix part; plasma membrane;	binding; protein binding; growth factor binding; platelet-derived growth factor binding;	enzyme
FXYD2	FXYD domain containing ion transport regulator 2	205674_x_at	0.988989	3.9903	0.027987	290.304	1190.43	-1.54206	0.430539	179.268	-1.13655	0.862	222.829	PPP	PPP	PPP	PP	membrane; membrane part; plasma membrane;	catalytic activity; transporter activity; ion channel activity; sodium:potassium-exchanging ATPase activity; cation transmembrane transporter activity; potassium-transporting ATPase activity; ion transmembrane transporter activity; monovalent inorganic cation transmembrane transporter activity; potassium ion transmembrane transporter activity; sodium ion transmembrane transporter activity; channe…	other
SPSB1	splA/ryanodine receptor domain and SOCS box containing 1	219677_at	0.998455	3.96079	0.0250229	25.6752	147.457	1.65517	0.343303	42.71	1.38517	0.581597	33.8697	AAA	PPP	AAA	AA	intracellular; cytoplasm;	Unknown	other
SLC43A3	solute carrier family 43, member 3	213113_s_at	0.525122	3.92843	0.0101194	16375.1	55297.2	1.68291	0.212385	28277.2	1.88581	0.127411	30145.1	PPP	PPP	PPP	PP	membrane; membrane part;	Unknown	other
TRAF3	TNF receptor-associated factor 3	208315_x_at	0.996779	3.91967	0.0114197	1157.64	4498.27	-1.16883	0.728	967.999	-1.02603	0.969	1120.72	PPP	PPP	PPP	PP	intracellular; cytoplasm;	signal transducer activity; binding; protein binding; zinc ion binding; ion binding; cation binding; metal ion binding; transition metal ion binding; molecular transducer activity;	peptidase
ITPRIPL2	inositol 1,4,5-triphosphate receptor interacting protein-like 2	1568619_s_at	0.997454	3.85315	0.030398	1659.6	6000.08	1.36975	0.572741	2047.5	1.491	0.502459	2302.67	PPP	PPP	PPP	PP	membrane; membrane part;	Unknown	enzyme
LEPR	leptin receptor	211356_x_at	0.988546	3.77913	0.00565399	93.6614	278.539	1.46081	0.264715	128.973	1.31434	0.442544	123.49	PPP	PPP	PPP	PP	membrane; membrane part; extracellular region; plasma membrane;	signal transducer activity; receptor activity; transmembrane receptor activity; cytokine receptor activity; G-protein coupled receptor activity; binding; protein binding; protein-hormone receptor activity; peptide hormone binding; cytokine binding; peptide binding; hormone binding; molecular transducer activity;	kinase
C4orf48	chromosome 4 open reading frame 48	229860_x_at	0.975772	3.77215	0.0427477	1400.62	3969.34	-1.13088	0.857	1160.05	-1.31831	0.693781	868.824	PPP	PPP	PPP	PP	Unknown	Unknown	other
LOXL2	lysyl oxidase-like 2	202998_s_at	0.997419	3.74509	0.00420902	98.9502	308.812	-1.08264	0.818	95.7259	1.10716	0.791934	115.862	PAP	PPP	PPP	PP	membrane; extracellular region;	catalytic activity; signal transducer activity; receptor activity; transmembrane receptor activity; scavenger receptor activity; binding; copper ion binding; electron carrier activity; oxidoreductase activity; oxidoreductase activity, acting on the CH-NH2 group of donors; oxidoreductase activity, acting on the CH-NH2 group of donors, oxygen as acceptor; ion binding; cation binding; metal ion bind…	other
CD40	CD40 molecule, TNF receptor superfamily member 5	35150_at	0.991499	3.70363	0.0205355	197.068	1034.43	-1.63014	0.309551	117.825	-1.55998	0.37236	123.718	PPP	PPP	PPP	PP	membrane; cell surface; membrane part; extracellular region; intracellular; plasma membrane;	signal transducer activity; receptor activity; binding; protein binding; enzyme binding; molecular transducer activity;	other
CYTH4	cytohesin 4	219183_s_at	0.919815	3.68706	0.0235766	1718.43	6211.04	1.73871	0.270547	2831.99	1.6595	0.322759	2797.99	PPP	PPP	PPP	PP	intracellular;	small GTPase regulator activity; guanyl-nucleotide exchange factor activity; ARF guanyl-nucleotide exchange factor activity; enzyme regulator activity; GTPase regulator activity; nucleoside-triphosphatase regulator activity;	other
PEA15	phosphoprotein enriched in astrocytes 15	200787_s_at	0.987733	3.64055	0.0210736	4497.76	19587.7	-1.47366	0.410841	3102.26	1.17406	0.785836	5436.63	PPP	PPP	PPP	PP	intracellular; cytoplasm;	binding; protein binding;	enzyme
227547_at	Unknown	227547_at	0.998795	3.61889	0.00616602	2760.93	9807.18	1.27856	0.45955	3671.75	1.28559	0.480561	3589.25	PPP	PPP	PPP	PP	Unknown	Unknown	transporter
RBPMS2	RNA binding protein with multiple splicing 2	228802_at	0.999698	3.54016	0.0129419	30.1863	176.552	1.1572	0.733	35.5841	1.01796	0.977	31.9331	AAA	PPP	PAA	AA	Unknown	nucleotide binding; nucleic acid binding; binding;	transcription regulator
PLIN2	perilipin 2	209122_at	0.355853	3.52817	0.0250229	5015.5	16170	3.09237	0.0458417	14892.3	1.32499	0.60775	6352.36	PPP	PPP	PPP	PP	membrane; nucleus; intracellular; cytoplasm; extracellular region; plasma membrane;	binding; protein binding;	other
SLC5A3	solute carrier family 5 (sodium/myo-inositol cotransporter), member 3	213164_at	0.940167	3.52029	0.0133814	2588.25	8894.08	1.20725	0.649712	3093.25	1.62507	0.239476	4151.42	PPP	PPP	PPP	PP	membrane; membrane part; plasma membrane;	transporter activity; myo-inositol transmembrane transporter activity; myo-inositol:sodium symporter activity; cation transmembrane transporter activity; ion transmembrane transporter activity; monovalent inorganic cation transmembrane transporter activity; sodium ion transmembrane transporter activity; polyol transmembrane transporter activity; secondary active transmembrane transporter activity…	peptidase
232477_at	Unknown	232477_at	0.661944	3.48709	0.0350104	89.5311	205.013	1.76404	0.289582	147.015	-1.08872	0.91	63.425	MPP	PPP	PPP	PP	Unknown	Unknown	other
235094_at	Unknown	235094_at	0.407198	3.46462	0.0171685	1584.45	4173.94	2.40339	0.0680585	3556.6	1.44943	0.410401	2159.47	PPP	PPP	PPP	PP	Unknown	Unknown	other
NDFIP2	Nedd4 family interacting protein 2	224802_at	0.999156	3.44982	0.0378804	8.60859	157.348	-1.23738	0.709	7.15702	1.28057	0.695822	11.6571	AAA	PPP	AAA	PA	membrane; membrane part; intracellular; cytoplasm; mitochondrion;	signal transducer activity; binding; protein binding; protein domain specific binding; WW domain binding; molecular transducer activity;	other
TRIP10	thyroid hormone receptor interactor 10	202734_at	0.723861	3.40842	0.0480694	513.614	1836.47	2.46207	0.139451	1132.88	1.52562	0.492537	757.027	PMP	PPP	PPP	PP	membrane; intracellular; cytoplasm; plasma membrane;	binding; protein binding; lipid binding; identical protein binding;	enzyme
PROZ	protein Z, vitamin K-dependent plasma glycoprotein	208034_s_at	0.998002	3.39352	0.0191863	85.8974	210.706	-1.1012	0.845	81.6906	1.00074	0.999	89.8465	AAA	APA	AAA	AA	extracellular region;	catalytic activity; endopeptidase activity; serine-type endopeptidase activity; binding; calcium ion binding; peptidase activity; serine-type peptidase activity; hydrolase activity; serine hydrolase activity; ion binding; cation binding; metal ion binding; peptidase activity, acting on L-amino acid peptides;	other
HSPH1	heat shock 105kDa/110kDa protein 1	206976_s_at	0.49814	3.33007	0.0188294	11346.1	35265.7	-1.20946	0.665857	9498.81	1.93131	0.133199	20828.4	PPP	PPP	PPP	PP	intracellular; cytoplasm;	nucleotide binding; nucleoside binding; purine nucleoside binding; binding; ATP binding; purine nucleotide binding; adenyl nucleotide binding; ribonucleotide binding; purine ribonucleotide binding; adenyl ribonucleotide binding;	enzyme
CTNND1	catenin (cadherin-associated protein), delta 1	211240_x_at	0.998512	3.32674	0.020037	2245.56	7614.06	-1.0405	0.941	2108.99	1.07896	0.9	2398.32	PPP	PPP	PPP	PP	membrane; nucleus; intracellular; cytoplasm; plasma membrane;	binding; protein binding; protein domain specific binding; RPTP-like protein binding; cadherin binding; cell adhesion molecule binding;	other
SLC27A2	solute carrier family 27 (fatty acid transporter), member 2	205768_s_at	0.999387	3.29185	0.0328226	1340.23	3793.94	1.16532	0.779	1525.24	1.02357	0.976	1365.11	PPP	PPP	PPP	PP	membrane; membrane part; intracellular; cytoplasm; mitochondrion;	nucleotide binding; nucleoside binding; purine nucleoside binding; catalytic activity; long-chain fatty acid-CoA ligase activity; transporter activity; lipid transporter activity; binding; ATP binding; fatty acid transporter activity; fatty acid ligase activity; ligase activity; ligase activity, forming carbon-sulfur bonds; acid-thiol ligase activity; purine nucleotide binding; substrate-specific…	transporter
240170_at	Unknown	240170_at	0.89615	3.28204	0.0122114	14.2244	45.6552	1.64906	0.193312	25.2778	1.13182	0.788734	15.7293	PAM	PPP	PPP	MA	Unknown	Unknown	enzyme
CHN2	chimerin (chimaerin) 2	211419_s_at	0.998325	3.2615	0.0357647	176.401	951.074	-1.17117	0.774	152.38	-1.02122	0.979	179.777	AAA	PPP	MAA	AP	membrane; intracellular;	signal transducer activity; SH3/SH2 adaptor activity; GTPase activator activity; binding; protein binding; enzyme activator activity; enzyme regulator activity; protein binding, bridging; GTPase regulator activity; ion binding; cation binding; metal ion binding; molecular transducer activity; molecular adaptor activity; nucleoside-triphosphatase regulator activity;	other
COL6A1	collagen, type VI, alpha 1	216904_at	0.993837	3.25373	0.044436	102.183	304.966	-1.12524	0.847	85.1381	-1.07929	0.92	90.7529	AAA	MMM	AAA	AA	membrane; extracellular region; extracellular matrix part; plasma membrane;	binding; protein binding; growth factor binding; platelet-derived growth factor binding;	enzyme
HMGCS1	3-hydroxy-3-methylglutaryl-CoA synthase 1 (soluble)	221750_at	0.75932	3.22076	0.00854055	9315.63	33635	1.60758	0.167878	14958.6	1.75684	0.0996784	16954.1	PPP	PPP	PPP	PP	intracellular; cytoplasm;	catalytic activity; hydroxymethylglutaryl-CoA synthase activity; transferase activity; transferase activity, transferring acyl groups; transferase activity, transferring acyl groups, acyl groups converted into alkyl on transfer;	enzyme
IMPAD1	inositol monophosphatase domain containing 1	224743_at	0.894684	3.2046	0.0157768	4160.47	11884.1	1.22233	0.614268	4835.73	1.58506	0.251104	6288.04	PPP	PPP	PPP	PP	membrane; membrane part; intracellular; cytoplasm;	catalytic activity; inositol or phosphatidylinositol phosphatase activity; binding; nucleotidase activity; 3'-nucleotidase activity; inositol-1(or 4)-monophosphatase activity; hydrolase activity; hydrolase activity, acting on ester bonds; phosphatase activity; phosphoric ester hydrolase activity; ion binding; cation binding; metal ion binding;	other
PPP1R16B	protein phosphatase 1, regulatory (inhibitor) subunit 16B	212750_at	0.99933	3.19799	0.0373183	403.38	1259.64	1.09922	0.87	439.703	1.21406	0.750208	490.696	PPP	PPP	PPP	PP	membrane; plasma membrane;	binding; protein binding; enzyme binding; phosphatase binding; protein phosphatase binding;	phosphatase
IFT57	intraflagellar transport 57 homolog (Chlamydomonas)	222520_s_at	0.999646	3.19104	0.0411243	27.5474	82.8997	1.13883	0.823	30.0273	1.13088	0.857	32.6428	AAP	PPA	AAP	AA	intracellular; cytoplasm;	nucleic acid binding; DNA binding; binding; protein binding;	other
216753_at	Unknown	216753_at	0.933231	3.18287	0.0334554	6.71004	19.1985	1.42932	0.462207	9.97848	-1.15142	0.82	5.76228	AAA	PPA	AAA	AA	Unknown	Unknown	other
GALNT1	UDP-N-acetyl-alpha-D-galactosamine:polypeptide N-acetylgalactosaminyltransferase 1 (GalNAc-T1)	201724_s_at	0.985557	3.16258	0.0110844	2944.45	14992.8	1.29835	0.45372	3805.47	1.79742	0.104922	5256.13	PPP	PPP	PPP	PP	membrane; membrane part; intracellular; cytoplasm; extracellular region;	catalytic activity; polypeptide N-acetylgalactosaminyltransferase activity; binding; sugar binding; UDP-glycosyltransferase activity; acetylgalactosaminyltransferase activity; transferase activity; transferase activity, transferring glycosyl groups; transferase activity, transferring hexosyl groups; manganese ion binding; carbohydrate binding; ion binding; cation binding; metal ion binding; trans…	enzyme
CDC42EP3	CDC42 effector protein (Rho GTPase binding) 3	209286_at	0.977293	3.15241	0.0074779	3571.37	11950.3	1.55519	0.176503	5580.19	1.37889	0.320501	4657.15	PPP	PPP	PPP	PP	membrane; intracellular; cytoplasm;	binding; protein binding; cytoskeletal regulatory protein binding; cytoskeletal protein binding;	enzyme
PSMD12	proteasome (prosome, macropain) 26S subunit, non-ATPase, 12	202353_s_at	0.759712	3.12756	0.00945793	1845.43	6358.85	1.27203	0.464954	2343.64	1.74746	0.102359	3305.39	PPP	PPP	PPP	PP	intracellular;	binding; protein binding;	other
COL6A1	collagen, type VI, alpha 1	212091_s_at	0.998965	3.10793	0.00961685	200.697	793.703	1.01532	0.971	202.465	-1.04582	0.924	191.409	AAA	PAP	AAA	AA	membrane; extracellular region; extracellular matrix part; plasma membrane;	binding; protein binding; growth factor binding; platelet-derived growth factor binding;	transporter
EDEM3	ER degradation enhancer, mannosidase alpha-like 3	220342_x_at	0.972142	3.09014	0.0499856	1920.76	4863.86	1.14225	0.825	2021.41	1.44829	0.522664	2517.22	PPP	PPP	PPP	PP	membrane; intracellular; cytoplasm;	catalytic activity; hydrolase activity, hydrolyzing O-glycosyl compounds; mannosyl-oligosaccharide 1,2-alpha-mannosidase activity; binding; calcium ion binding; mannosidase activity; mannosyl-oligosaccharide mannosidase activity; hydrolase activity; hydrolase activity, acting on glycosyl bonds; ion binding; cation binding; metal ion binding;	enzyme
CARS	cysteinyl-tRNA synthetase	202402_s_at	0.999503	2.98586	0.0100891	4114.99	11454	1.08188	0.828	4553.21	1.23307	0.555236	4901.87	PPP	PPP	PPP	PP	intracellular; cytoplasm;	tRNA binding; nucleotide binding; nucleoside binding; purine nucleoside binding; nucleic acid binding; RNA binding; catalytic activity; aminoacyl-tRNA ligase activity; cysteine-tRNA ligase activity; binding; protein binding; ATP binding; ligase activity; ligase activity, forming carbon-oxygen bonds; ligase activity, forming aminoacyl-tRNA and related compounds; purine nucleotide binding; adenyl n…	enzyme
TNIP2	TNFAIP3 interacting protein 2	218335_x_at	0.993061	2.96304	0.0281392	8732.31	28752.1	-1.24088	0.627071	6994.31	-1.22604	0.688995	7324.36	PPP	PPP	PPP	PP	intracellular; cytoplasm;	binding; protein binding;	other
IFIH1	interferon induced with helicase C domain 1	216020_at	0.978456	2.90336	0.00806801	99.4513	229.345	-1.39159	0.269688	76.3318	-1.14939	0.686935	93.323	PPP	PPP	PPP	PP	nucleus; intracellular; cytoplasm;	nucleotide binding; nucleoside binding; purine nucleoside binding; nucleic acid binding; DNA binding; RNA binding; catalytic activity; helicase activity; binding; protein binding; ATP binding; zinc ion binding; pyrophosphatase activity; hydrolase activity; hydrolase activity, acting on acid anhydrides; hydrolase activity, acting on acid anhydrides, in phosphorus-containing anhydrides; purine nucl…	other
PIR	pirin (iron-binding nuclear protein)	207469_s_at	0.994081	2.87502	0.0331216	59.5525	132.095	1.01796	0.975	56.5572	1.20631	0.721019	65.7376	PPA	PPA	PPP	PP	nucleus; intracellular;	transcription cofactor activity; binding; protein binding; transcription factor binding; transcription regulator activity; ion binding; cation binding; metal ion binding;	other
239383_at	Unknown	239383_at	0.609163	2.85591	0.0288626	92.0916	194.5	1.57171	0.289916	148.874	1.27693	0.608389	112.182	AAA	PPA	PPP	PA	Unknown	Unknown	other
HYOU1	hypoxia up-regulated 1	200825_s_at	0.946382	2.85523	0.0338256	2858.36	8985.92	-1.59882	0.291846	1821.79	1.25639	0.65293	3475.17	PPP	PPP	PPP	PP	intracellular; cytoplasm;	nucleotide binding; nucleoside binding; purine nucleoside binding; binding; protein binding; ATP binding; purine nucleotide binding; adenyl nucleotide binding; ribonucleotide binding; purine ribonucleotide binding; adenyl ribonucleotide binding;	transporter
ARAP2	ArfGAP with RhoGAP domain, ankyrin repeat and PH domain 2	213618_at	0.917026	2.85189	0.0157832	2039.36	6318.36	1.78885	0.124609	3458.73	1.29649	0.493559	2465.07	PPP	PPP	PPP	PP	intracellular; cytoplasm;	small GTPase regulator activity; GTPase activator activity; binding; phospholipid binding; phosphatidylinositol-3,4,5-trisphosphate binding; enzyme activator activity; ARF GTPase activator activity; zinc ion binding; lipid binding; enzyme regulator activity; GTPase regulator activity; phosphoinositide binding; ion binding; cation binding; metal ion binding; transition metal ion binding; nucleosid…	other
FAM50A	family with sequence similarity 50, member A	203262_s_at	0.982569	2.84201	0.017354	7770.83	21449.1	-1.0431	0.922	7270.95	1.28414	0.52419	9709.57	PPP	PPP	PPP	PP	nucleus; intracellular;	Unknown	other
EIF2S1	eukaryotic translation initiation factor 2, subunit 1 alpha, 35kDa	201143_s_at	0.831688	2.78369	0.0173834	6690.26	18193.4	1.15512	0.697823	7422.55	1.50957	0.25665	10115.6	PPP	PPP	PPP	PP	nucleus; intracellular; cytoplasm;	nucleic acid binding; RNA binding; translation initiation factor activity; binding; protein binding; translation factor activity, nucleic acid binding;	translation regulator
AGAP4	ArfGAP with GTPase domain, ankyrin repeat and PH domain 4	1565620_at	0.748418	2.75862	0.0433031	22.1405	61.6281	1.88405	0.185044	40.8292	1.10186	0.876	27.1102	AAP	PPP	PPP	PM	Unknown	small GTPase regulator activity; GTPase activator activity; binding; enzyme activator activity; ARF GTPase activator activity; zinc ion binding; enzyme regulator activity; GTPase regulator activity; ion binding; cation binding; metal ion binding; transition metal ion binding; nucleoside-triphosphatase regulator activity;	kinase
TNIP1	TNFAIP3 interacting protein 1	207196_s_at	0.587144	2.75798	0.0471694	13463.8	48073.5	2.54521	0.0760437	34896.3	1.16992	0.789234	16296.9	PPP	PPP	PPP	PP	nucleus; intracellular; cytoplasm;	binding; protein binding;	enzyme
RPS6KC1	ribosomal protein S6 kinase, 52kDa, polypeptide 1	218909_at	0.99949	2.75469	0.0149671	1914.68	5751.82	1.28872	0.449664	2342.45	1.29076	0.47833	2322.33	PPP	PPP	PPP	PP	membrane; intracellular; cytoplasm;	nucleotide binding; nucleoside binding; purine nucleoside binding; catalytic activity; protein kinase activity; protein serine/threonine kinase activity; binding; protein binding; ATP binding; phospholipid binding; lipid binding; kinase activity; transferase activity; transferase activity, transferring phosphorus-containing groups; phosphotransferase activity, alcohol group as acceptor; purine nu…	kinase
ZAK	sterile alpha motif and leucine zipper containing kinase AZK	222757_s_at	0.984728	2.74011	0.0159325	628.655	1641.37	1.09155	0.818	695.131	1.27703	0.506683	823.075	PPP	PPP	PPP	PP	nucleus; intracellular; cytoplasm;	nucleotide binding; magnesium ion binding; nucleoside binding; purine nucleoside binding; catalytic activity; protein kinase activity; protein serine/threonine kinase activity; receptor signaling protein serine/threonine kinase activity; MAP kinase kinase kinase activity; signal transducer activity; receptor signaling protein activity; binding; protein binding; ATP binding; kinase activity; trans…	kinase
IFIT5	interferon-induced protein with tetratricopeptide repeats 5	203595_s_at	0.572845	2.65534	0.047984	624.803	1702.01	1.25774	0.621515	778.742	1.63379	0.29423	1018	PPP	PPP	PPP	PP	Unknown	binding;	enzyme
SDF2L1	stromal cell-derived factor 2-like 1	218681_s_at	0.945984	2.64857	0.0376098	1323.57	3639.69	-1.46891	0.363289	965.04	1.22424	0.681247	1590.97	APP	PPP	AAP	PP	membrane; intracellular; cytoplasm;	Unknown	other
C15orf39	chromosome 15 open reading frame 39	204495_s_at	0.940589	2.6368	0.0292435	667.195	1906.73	1.27077	0.543155	817.974	1.53158	0.29081	980.435	PPP	PPP	PPP	PP	Unknown	Unknown	enzyme
TNFRSF10B	tumor necrosis factor receptor superfamily, member 10b	209294_x_at	0.930128	2.61883	0.0239763	1409.01	3854.03	1.5628	0.235391	2180.58	1.12664	0.795638	1574.63	PPP	PPP	PPP	PP	membrane; membrane part; plasma membrane;	signal transducer activity; receptor activity; binding; protein binding; enzyme activator activity; caspase activator activity; peptidase activator activity; apoptotic protease activator activity; enzyme regulator activity; caspase regulator activity; TRAIL binding; molecular transducer activity; peptidase regulator activity;	other
SNX9	sorting nexin 9	223027_at	0.911782	2.61496	0.0489607	684.693	1890.35	1.35677	0.498419	946.444	1.46557	0.422334	997.272	PPP	PPP	PPP	PP	membrane; intracellular; cytoplasm; plasma membrane;	binding; protein binding; phospholipid binding; lipid binding; enzyme binding; ubiquitin protein ligase binding; phosphoinositide binding;	transporter
PEA15	phosphoprotein enriched in astrocytes 15	200788_s_at	0.498986	2.61348	0.0298771	35508.3	104197	-1.40151	0.387624	25976.9	1.69115	0.190848	62719.5	PPP	PPP	PPP	PP	intracellular; cytoplasm;	binding; protein binding;	transporter
AKT3	v-akt murine thymoma viral oncogene homolog 3 (protein kinase B, gamma)	222880_at	0.919863	2.61146	0.0432775	2926.61	7256.49	-1.01308	0.982	2858.19	-2.06053	0.107745	1435.26	PPP	PPP	PPP	PP	membrane; intracellular; cytoplasm;	nucleotide binding; nucleoside binding; purine nucleoside binding; catalytic activity; protein kinase activity; protein serine/threonine kinase activity; binding; protein binding; ATP binding; kinase activity; transferase activity; transferase activity, transferring phosphorus-containing groups; phosphotransferase activity, alcohol group as acceptor; purine nucleotide binding; adenyl nucleotide b…	kinase
SURF4	surfeit 4	222979_s_at	0.62671	2.58404	0.0201129	6351.94	16418.5	1.07767	0.848	6626.38	1.64221	0.160743	9931.87	PPP	PPP	PPP	PP	membrane; membrane part; intracellular; cytoplasm;	binding; protein binding;	other
MARS	methionyl-tRNA synthetase	201475_x_at	0.966572	2.55571	0.0400311	15943.8	39322.5	-1.35662	0.46263	12228	1.12412	0.827	17417	PPP	PPP	PPP	PP	intracellular; cytoplasm; mitochondrion;	tRNA binding; nucleotide binding; nucleoside binding; purine nucleoside binding; nucleic acid binding; RNA binding; catalytic activity; aminoacyl-tRNA ligase activity; methionine-tRNA ligase activity; binding; protein binding; ATP binding; ligase activity; ligase activity, forming carbon-oxygen bonds; ligase activity, forming aminoacyl-tRNA and related compounds; purine nucleotide binding; adenyl…	enzyme
ORAI2	ORAI calcium release-activated calcium modulator 2	217529_at	0.944886	2.52947	0.0376898	3396.32	9099.83	-1.91418	0.133109	1819.92	-1.68892	0.204877	2021.92	PPP	PPP	PPP	PP	membrane; membrane part;	binding; protein binding;	translation regulator
FADS3	fatty acid desaturase 3	216080_s_at	0.988879	2.52126	0.0352753	389.141	1004.84	-1.0795	0.866	392.255	-1.34601	0.482027	307.516	APA	PPP	MAA	AA	membrane; membrane part; intracellular; cytoplasm;	catalytic activity; binding; iron ion binding; oxidoreductase activity; oxidoreductase activity, acting on paired donors, with incorporation or reduction of molecular oxygen; oxidoreductase activity, acting on paired donors, with oxidation of a pair of donors resulting in the reduction of molecular oxygen to two molecules of water; heme binding; ion binding; cation binding; metal ion binding; tet…	other
DNAJB11	DnaJ (Hsp40) homolog, subfamily B, member 11	223054_at	0.966786	2.50773	0.0448571	46730.6	127224	-1.40161	0.417733	34554.6	1.13769	0.808	52532.9	PPP	PPP	PPP	PP	nucleus; intracellular; cytoplasm;	binding; protein binding; heat shock protein binding; unfolded protein binding;	other
NIPA1	non imprinted in Prader-Willi/Angelman syndrome 1	225752_at	0.389702	2.50186	0.0181913	700.437	1631.97	2.0277	0.055406	1475.79	1.19379	0.627042	818.081	PPP	PPP	PPP	PP	membrane; membrane part; intracellular; cytoplasm; plasma membrane;	Unknown	other
RGMB	RGM domain family, member B	227340_s_at	0.985459	2.49779	0.0485287	17.4964	36.1804	-1.09483	0.853	15.0892	-1.05665	0.928	15.1742	AAA	AMA	AAA	AA	membrane; membrane part; intracellular; cytoplasm; plasma membrane;	binding; protein binding; identical protein binding;	enzyme
38778	membrane-associated ring finger (C3HC4) 3	213256_at	0.95482	2.49466	0.0442734	1097.44	3224.23	1.49872	0.331481	1682.15	1.04029	0.948	1174.05	PPP	PPP	PPP	PP	membrane; membrane part; intracellular; cytoplasm;	catalytic activity; binding; zinc ion binding; ligase activity; ion binding; cation binding; metal ion binding; transition metal ion binding;	other
TRPM6	transient receptor potential cation channel, subfamily M, member 6	224412_s_at	0.853847	2.49335	0.015134	6.90222	16.1383	-1.03427	0.927	6.48419	1.24934	0.496605	9.32037	AAA	MPM	AAA	AM	membrane; membrane part; plasma membrane;	nucleotide binding; nucleoside binding; purine nucleoside binding; catalytic activity; protein kinase activity; protein serine/threonine kinase activity; transporter activity; ion channel activity; cation channel activity; calcium channel activity; binding; ATP binding; cation transmembrane transporter activity; ion transmembrane transporter activity; channel activity; kinase activity; transferas…	other
GALNT1	UDP-N-acetyl-alpha-D-galactosamine:polypeptide N-acetylgalactosaminyltransferase 1 (GalNAc-T1)	201722_s_at	0.942779	2.45303	0.0321664	13453.8	39387.5	1.08383	0.85	14909.4	1.41027	0.377348	19690.7	PPP	PPP	PPP	PP	membrane; membrane part; intracellular; cytoplasm; extracellular region;	catalytic activity; polypeptide N-acetylgalactosaminyltransferase activity; binding; sugar binding; UDP-glycosyltransferase activity; acetylgalactosaminyltransferase activity; transferase activity; transferase activity, transferring glycosyl groups; transferase activity, transferring hexosyl groups; manganese ion binding; carbohydrate binding; ion binding; cation binding; metal ion binding; trans…	enzyme
SLC35B1	solute carrier family 35, member B1	202433_at	0.872998	2.45075	0.0447522	9610.3	21602.5	-1.31297	0.506334	7098.79	1.23685	0.650851	11558.5	PPP	PPP	PPP	PP	membrane; membrane part; intracellular; cytoplasm;	transporter activity; nucleotide-sugar transmembrane transporter activity; UDP-galactose transmembrane transporter activity; carbohydrate transmembrane transporter activity; pyrimidine nucleotide sugar transmembrane transporter activity; transmembrane transporter activity; substrate-specific transmembrane transporter activity; substrate-specific transporter activity;	transporter
GALNT1	UDP-N-acetyl-alpha-D-galactosamine:polypeptide N-acetylgalactosaminyltransferase 1 (GalNAc-T1)	201723_s_at	0.999148	2.40762	0.0184145	19397.4	51752	1.03998	0.917	19340.5	1.0795	0.85	21194.6	PPP	PPP	PPP	PP	membrane; membrane part; extracellular region; intracellular; cytoplasm;	catalytic activity; polypeptide N-acetylgalactosaminyltransferase activity; binding; sugar binding; UDP-glycosyltransferase activity; acetylgalactosaminyltransferase activity; transferase activity; transferase activity, transferring glycosyl groups; transferase activity, transferring hexosyl groups; manganese ion binding; carbohydrate binding; ion binding; cation binding; metal ion binding; trans…	enzyme
HIPK2	homeodomain interacting protein kinase 2	225097_at	0.986916	2.36545	0.0352753	627.005	1494.69	1.17877	0.665166	728.969	-1.08622	0.866	558.116	PPP	PPP	PPP	MP	nucleus; intracellular; cytoplasm;	nucleotide binding; nucleoside binding; purine nucleoside binding; transcription cofactor activity; transcription corepressor activity; catalytic activity; protein kinase activity; protein serine/threonine kinase activity; binding; protein binding; ATP binding; transcription factor binding; kinase activity; transcription repressor activity; transferase activity; transferase activity, transferring…	other
AARS	alanyl-tRNA synthetase	201000_at	0.98399	2.33871	0.0343509	15806.9	35886.8	1.21661	0.591287	19692.7	1.24343	0.587898	19410	PPP	PPP	PPP	PP	intracellular; cytoplasm;	tRNA binding; nucleotide binding; nucleoside binding; purine nucleoside binding; nucleic acid binding; RNA binding; catalytic activity; aminoacyl-tRNA ligase activity; alanine-tRNA ligase activity; binding; ATP binding; ligase activity; ligase activity, forming carbon-oxygen bonds; ligase activity, forming aminoacyl-tRNA and related compounds; purine nucleotide binding; adenyl nucleotide binding;…	enzyme
FAM114A1	family with sequence similarity 114, member A1	213455_at	0.965684	2.31198	0.030578	142.488	324.38	1.3279	0.40581	173.306	-1.1096	0.812	122.393	AAM	PPP	PPP	MA	intracellular; cytoplasm;	Unknown	other
FAM114A1	family with sequence similarity 114, member A1	226697_at	0.998875	2.29924	0.029104	277.205	673.186	-1.00235	0.996	273.006	1.15628	0.716212	297.319	PPP	PPP	PPP	PP	intracellular; cytoplasm;	Unknown	transporter
ITGA2	integrin, alpha 2 (CD49B, alpha 2 subunit of VLA-2 receptor)	205032_at	0.996715	2.28416	0.0223397	167.341	390.728	1.18666	0.585228	199.904	1.01765	0.972	174.839	AAP	PPP	APA	AP	membrane; nucleus; membrane part; cell junction; intracellular; cytoplasm; cell surface; plasma membrane;	signal transducer activity; receptor activity; receptor binding; integrin binding; binding; protein binding; collagen binding; protein complex binding; identical protein binding; laminin binding; protein heterodimerization activity; protein dimerization activity; extracellular matrix binding; molecular transducer activity;	enzyme
PDE5A	phosphodiesterase 5A, cGMP-specific	227088_at	0.998887	2.27186	0.0376898	9.20509	17.7509	-1.02153	0.962	9.07393	-1.01562	0.978	9.22152	AAA	PPA	AAM	AA	intracellular; cytoplasm;	nucleotide binding; nucleoside binding; purine nucleoside binding; catalytic activity; cyclic-nucleotide phosphodiesterase activity; 3',5'-cyclic-nucleotide phosphodiesterase activity; binding; phosphoric diester hydrolase activity; zinc ion binding; hydrolase activity; hydrolase activity, acting on ester bonds; purine nucleotide binding; guanyl nucleotide binding; GMP binding; cyclic nucleotide …	peptidase
SLC7A1	solute carrier family 7 (cationic amino acid transporter, y+ system), member 1	212292_at	0.996394	2.26135	0.0295907	1396.32	2944.2	-1.13655	0.715	1305.46	-1.01867	0.972	1422.34	PPP	PPP	PPP	PP	membrane; membrane part; plasma membrane;	signal transducer activity; receptor activity; transporter activity; amine transmembrane transporter activity; organic acid transmembrane transporter activity; amino acid transmembrane transporter activity; basic amino acid transmembrane transporter activity; L-amino acid transmembrane transporter activity; arginine transmembrane transporter activity; active transmembrane transporter activity; tr…	other
USP12	ubiquitin specific peptidase 12	213327_s_at	0.528523	2.23072	0.0411481	4525.47	10842.9	1.26057	0.518152	5822.2	1.48623	0.280692	6845.61	PPP	PPP	PPP	PP	Unknown	catalytic activity; endopeptidase activity; cysteine-type endopeptidase activity; ubiquitin thiolesterase activity; ubiquitin-specific protease activity; binding; protein binding; peptidase activity; cysteine-type peptidase activity; hydrolase activity; hydrolase activity, acting on ester bonds; thiolester hydrolase activity; small conjugating protein-specific protease activity; peptidase activit…	other
TSC22D2	TSC22 domain family, member 2	204094_s_at	0.990673	2.22957	0.030376	4187.2	10362.6	-1.05306	0.895	3932.62	1.14407	0.730647	4851.65	PPP	PPP	PPP	PP	Unknown	sequence-specific DNA binding transcription factor activity;	other
TCP11L1	t-complex 11 (mouse)-like 1	205797_s_at	0.998988	2.21261	0.0292541	471.881	1073.92	1.03469	0.93	480.712	1.10186	0.813	523.573	PPP	PPP	PPP	PP	Unknown	Unknown	other
FERMT3	fermitin family member 3	223303_at	0.955295	2.2039	0.0177433	8490.52	18017.8	1.02634	0.939	8627.96	-1.37208	0.262081	6086.81	PPP	PPP	PPP	PP	intracellular;	receptor binding; integrin binding; binding; protein binding; protein complex binding;	enzyme
TP53I11	tumor protein p53 inducible protein 11	214667_s_at	0.596506	2.17539	0.0488473	288.394	640.13	1.43164	0.326202	407.001	1.43516	0.33934	404.814	AAA	PAA	AMA	AA	membrane; membrane part;	Unknown	other
SLC7A1	solute carrier family 7 (cationic amino acid transporter, y+ system), member 1	212290_at	0.997285	2.10509	0.0254156	33264.6	67721.3	-1.02716	0.94	32073	-1.04248	0.919	31832.3	PPP	PPP	PPP	PP	membrane; membrane part; plasma membrane;	signal transducer activity; receptor activity; transporter activity; amine transmembrane transporter activity; organic acid transmembrane transporter activity; amino acid transmembrane transporter activity; basic amino acid transmembrane transporter activity; L-amino acid transmembrane transporter activity; arginine transmembrane transporter activity; active transmembrane transporter activity; tr…	enzyme
CKAP4	cytoskeleton-associated protein 4	200998_s_at	0.682156	2.09177	0.106567	2307.3	4489.34	-1.44993	0.400897	1482.2	-3.65415	0.0153671	614.421	PPP	PPP	PPP	PP	membrane; membrane part; intracellular; cytoplasm;	Unknown	other
MALL	mal, T-cell differentiation protein-like	209373_at	0.716849	2.07759	0.196052	3283.85	7488.92	-4.33396	0.0305718	799.515	-8.14327	0.00597978	458.608	PPP	PPP	PPP	PA	membrane; membrane part; intracellular; cytoplasm; plasma membrane;	binding; protein binding;	other
FLCN	folliculin	215645_at	0.999902	2.01236	0.028461	95.5654	234.75	1.00975	0.979	107.976	-1.00505	0.99	106.731	MAP	PPP	PPP	PP	intracellular; cytoplasm;	binding; protein binding;	kinase
ZHX2	zinc fingers and homeoboxes 2	203556_at	0.6404	1.85651	0.225379	3423.55	6781.75	-2.3108	0.124697	1509.39	-5.12483	0.0101774	669.578	PPP	PPP	PPP	PP	nucleus; intracellular;	nucleic acid binding; DNA binding; sequence-specific DNA binding transcription factor activity; binding; protein binding; zinc ion binding; ion binding; cation binding; sequence-specific DNA binding; metal ion binding; transition metal ion binding;	other
PLS3	plastin 3	201215_at	0.444365	1.68847	0.206658	4169.61	6320.41	-1.06503	0.899	3996.43	-2.55976	0.038523	1749.55	PPP	PPP	PPP	PP	intracellular; cytoplasm;	actin binding; binding; calcium ion binding; protein binding; cytoskeletal protein binding; ion binding; cation binding; metal ion binding;	other
CKAP4	cytoskeleton-associated protein 4	200999_s_at	0.578914	1.68362	0.132559	4279.42	7732.34	-1.5485	0.212808	2763.99	-4.03674	0.00416608	1059.74	PPP	PPP	PPP	PP	membrane; membrane part; intracellular; cytoplasm;	Unknown	other
CDC14B	CDC14 cell division cycle 14 homolog B (S. cerevisiae)	211348_s_at	0.58116	1.66175	0.246776	795.46	1362.09	-1.11182	0.829	718.348	-2.61195	0.0434627	291.364	PPP	PPP	PPP	PM	nucleus; intracellular;	catalytic activity; phosphoprotein phosphatase activity; protein serine/threonine phosphatase activity; protein tyrosine phosphatase activity; binding; protein binding; protein tyrosine/serine/threonine phosphatase activity; hydrolase activity; hydrolase activity, acting on ester bonds; phosphatase activity; phosphoric ester hydrolase activity;	kinase
CDC42BPB	CDC42 binding protein kinase beta (DMPK-like)	217849_s_at	0.774034	1.55349	0.359161	418.863	981.946	-4.29969	0.0163126	82.7677	-3.34572	0.0248203	123.384	AAP	PPP	AAA	AA	membrane; membrane part; cell junction; intracellular; cytoplasm; plasma membrane;	nucleotide binding; magnesium ion binding; nucleoside binding; purine nucleoside binding; catalytic activity; protein kinase activity; protein serine/threonine kinase activity; small GTPase regulator activity; binding; protein binding; ATP binding; kinase activity; transferase activity; transferase activity, transferring phosphorus-containing groups; phosphotransferase activity, alcohol group as …	kinase
GATA2	GATA binding protein 2	209710_at	0.519134	1.52886	0.293847	48536.5	83234	-1.45028	0.353497	33325	-3.80737	0.00890332	12792.2	PPP	PPP	PPP	PP	nucleus; intracellular;	nucleic acid binding; DNA binding; sequence-specific DNA binding transcription factor activity; binding; protein binding; transcription factor binding; zinc ion binding; transcription regulator activity; ion binding; cation binding; sequence-specific DNA binding; metal ion binding; transition metal ion binding;	enzyme
GATA2	GATA binding protein 2	210358_x_at	0.502408	1.40074	0.592	7282.08	12925.4	-1.88103	0.284133	3691.4	-4.90479	0.0197832	1365.15	PPP	PPP	PPP	PP	nucleus; intracellular;	nucleic acid binding; DNA binding; sequence-specific DNA binding transcription factor activity; binding; protein binding; transcription factor binding; zinc ion binding; transcription regulator activity; ion binding; cation binding; sequence-specific DNA binding; metal ion binding; transition metal ion binding;	enzyme
MAPK11	mitogen-activated protein kinase 11	211499_s_at	0.437727	1.11963	0.798	1310.81	1954.43	-1.45441	0.314269	853.264	-2.44273	0.031526	561.204	PPP	PPP	PPP	PP	nucleus; intracellular; cytoplasm;	nucleotide binding; nucleoside binding; purine nucleoside binding; catalytic activity; protein kinase activity; protein serine/threonine kinase activity; receptor signaling protein serine/threonine kinase activity; MAP kinase activity; signal transducer activity; receptor signaling protein activity; binding; protein binding; ATP binding; ; kinase activity; transferase activity; transferase activi…	other
SHE	Src homology 2 domain containing E	229910_at	0.454454	1.08177	0.927	778.734	1479.28	-14.0716	0.00533208	59.1557	-24.0793	0.00233456	31.5894	PPP	PPP	PMP	PA	Unknown	binding; protein binding;	other
TSPAN6	tetraspanin 6	209109_s_at	0.671417	-1.06226	0.948	392.283	798.414	-2.9438	0.145279	133.591	-5.08725	0.0356359	90.5853	PPP	PPP	AAM	PA	membrane; membrane part;	signal transducer activity; molecular transducer activity;	other
Plasma Membrane
CXCL11	chemokine (C-X-C motif) ligand 11	211122_s_at	0.999213	483.228	0.000178503	10.9989	11003.9	-1.03159	0.974	9.79943	-1.37712	0.720439	7.51866	AAP	PPP	PMP	AA	extracellular region;	G-protein-coupled receptor binding; receptor binding; cytokine activity; cytokine receptor binding; binding; protein binding; chemokine activity; chemokine receptor binding;	transmembrane receptor
AKAP12	A kinase (PRKA) anchor protein 12	210517_s_at	0.999187	327.853	3.31899e-05	12.1534	4396.7	-1.35798	0.568093	7.62834	-1.35768	0.608887	7.93981	AAA	PPP	AAA	AA	intracellular; cytoplasm;	binding; protein binding; adenylate cyclase binding; enzyme binding; protein kinase A binding;	transmembrane receptor
CXCL11	chemokine (C-X-C motif) ligand 11	210163_at	0.999198	275.64	0.000491541	37.4485	17083.8	-1.16649	0.867	34.6248	-2.32044	0.307768	15.6267	AMA	PPP	AAA	AA	extracellular region;	G-protein-coupled receptor binding; receptor binding; cytokine activity; cytokine receptor binding; binding; protein binding; chemokine activity; chemokine receptor binding;	other
TNFRSF9	tumor necrosis factor receptor superfamily, member 9	211786_at	0.999249	120.42	0.00383602	10.7618	2831.7	1.24982	0.857	13.3466	1.26491	0.872	13.4785	AAA	PPP	AAA	AA	membrane; membrane part; plasma membrane;	signal transducer activity; receptor activity; binding; protein binding; molecular transducer activity;	transporter
QPCT	glutaminyl-peptide cyclotransferase	205174_s_at	0.999462	112.226	0.000927758	71.9967	11253.6	1.33982	0.704591	95.6004	5.28782	0.0389636	367.478	APP	PPP	PPP	PP	Unknown	catalytic activity; binding; peptidase activity; acyltransferase activity; glutaminyl-peptide cyclotransferase activity; transferase activity; transferase activity, transferring acyl groups; transferase activity, transferring acyl groups other than amino-acyl groups; transferase activity, transferring amino-acyl groups; hydrolase activity; ion binding; cation binding; metal ion binding;	enzyme
IL8	interleukin 8	211506_s_at	0.997845	71.3286	0.047258	314.065	47047.4	-1.6405	0.824	179.779	4.78806	0.458212	4477.07	PPM	PPP	PAP	AP	extracellular region;	G-protein-coupled receptor binding; receptor binding; cytokine activity; cytokine receptor binding; interleukin-8 receptor binding; binding; protein binding; chemokine activity; chemokine receptor binding; CXCR chemokine receptor binding;	enzyme
229074_at	Unknown	229074_at	0.985547	67.738	0.00687151	72.4335	6924.17	1.61068	0.682452	120.849	12.4003	0.0404286	1193.11	AAA	PPP	AAA	MP	Unknown	Unknown	kinase
TFPI2	tissue factor pathway inhibitor 2	209278_s_at	0.999217	58.7134	0.00332094	141.49	6511.75	1.07659	0.946	138.491	-1.13088	0.922	144.157	APM	PPP	PPM	PA	extracellular region;	enzyme inhibitor activity; endopeptidase inhibitor activity; serine-type endopeptidase inhibitor activity; structural molecule activity; extracellular matrix structural constituent; enzyme regulator activity; peptidase inhibitor activity; peptidase regulator activity; endopeptidase regulator activity;	transmembrane receptor
CXCL10	chemokine (C-X-C motif) ligand 10	204533_at	0.998982	56.1136	0.00556555	480.059	39007.3	-1.34313	0.79	385.913	-11.5127	0.0309497	47.5984	PPP	PPP	PPP	PP	extracellular region;	G-protein-coupled receptor binding; receptor binding; cytokine activity; cytokine receptor binding; binding; protein binding; chemokine activity; cAMP-dependent protein kinase regulator activity; kinase regulator activity; protein kinase regulator activity; enzyme regulator activity; chemokine receptor binding;	transmembrane receptor
205890_s_at	Unknown	205890_s_at	0.999203	55.7739	0.0159325	19.9037	4674.41	-1.14912	0.933	16.8999	1.05622	0.98	18.0784	PAA	PPP	AAA	AA	Unknown	Unknown	transporter
TFPI2	tissue factor pathway inhibitor 2	209277_at	0.998852	54.5142	0.00101563	18.4244	801.813	-1.84129	0.341078	10.0902	-1.59828	0.496655	11.0968	APA	PPP	AAA	AA	extracellular region;	enzyme inhibitor activity; endopeptidase inhibitor activity; serine-type endopeptidase inhibitor activity; structural molecule activity; extracellular matrix structural constituent; enzyme regulator activity; peptidase inhibitor activity; peptidase regulator activity; endopeptidase regulator activity;	transmembrane receptor
COL6A1	collagen, type VI, alpha 1	213428_s_at	0.999607	36.4951	0.0019451	211.458	10155.9	2.58037	0.178634	543.168	1.33854	0.715612	270.842	PPP	PPP	PPP	PP	membrane; extracellular region; extracellular matrix part; plasma membrane;	binding; protein binding; growth factor binding; platelet-derived growth factor binding;	transmembrane receptor
ELL2	elongation factor, RNA polymerase II, 2	214446_at	0.999613	28.6255	0.00269149	56.9871	2355.97	3.10563	0.124173	174.416	1.36819	0.696863	75.7018	AAA	PPP	PPP	MA	nucleus; intracellular;	RNA polymerase II transcription factor activity; transcription elongation regulator activity; RNA polymerase II transcription elongation factor activity; transcription regulator activity;	kinase
PHLDA2	pleckstrin homology-like domain, family A, member 2	209803_s_at	0.999552	23.3885	0.014105	38.3601	996.127	1.72292	0.602419	53.0375	3.10721	0.282392	98.342	AAA	PAP	AAA	AA	membrane; intracellular; cytoplasm;	Unknown	transporter
ICAM1	intercellular adhesion molecule 1	202637_s_at	0.999234	21.7992	0.00697868	1401.07	46996.3	1.15373	0.881	1512.96	1.00974	0.994	1320.82	PPP	PPP	PPP	PP	membrane; membrane part; cell surface; extracellular region; plasma membrane;	signal transducer activity; receptor activity; transmembrane receptor activity; receptor binding; integrin binding; binding; protein binding; protein complex binding; molecular transducer activity;	transmembrane receptor
IL18R1	interleukin 18 receptor 1	206618_at	0.99902	21.7424	0.00420902	650.745	17387.3	-1.48247	0.587615	414.943	1.55977	0.576689	978.511	PPP	PPP	PPP	PP	membrane; membrane part; plasma membrane;	signal transducer activity; receptor activity; transmembrane receptor activity; cytokine receptor activity; interleukin-1 receptor activity; binding; protein binding; growth factor binding; cytokine binding; interleukin-1 binding; molecular transducer activity;	transmembrane receptor
HPSE	heparanase	219403_s_at	0.996599	20.6913	0.0107747	108.469	1637.86	3.6172	0.1759	357.395	2.42085	0.350274	220.369	PPP	PPP	PPP	PP	membrane; intracellular; cytoplasm; extracellular region;	catalytic activity; hydrolase activity, hydrolyzing O-glycosyl compounds; beta-glucuronidase activity; hydrolase activity; hydrolase activity, acting on glycosyl bonds;	enzyme
SDC4	syndecan 4	202071_at	0.999445	20.4327	0.00538458	514.102	12673	1.32578	0.723	676.672	1.1275	0.91	548.727	PPP	PPP	PPP	PP	membrane; cell surface; membrane part; cell junction; intracellular; cytoplasm; plasma membrane;	fibronectin binding; signal transducer activity; receptor activity; protein kinase C binding; binding; protein binding; cytoskeletal protein binding; enzyme binding; kinase binding; protein kinase binding; actinin binding; alpha-actinin binding; molecular transducer activity; thrombospondin receptor activity;	other
GPR68	G protein-coupled receptor 68	229055_at	0.988258	20.1882	0.00623007	194.085	5536.88	2.4201	0.26434	534.514	5.41004	0.0470066	1170.65	AAA	PPP	PPM	PP	membrane; membrane part; plasma membrane;	signal transducer activity; receptor activity; transmembrane receptor activity; G-protein coupled receptor activity; molecular transducer activity;	enzyme
FLT1	fms-related tyrosine kinase 1 (vascular endothelial growth factor/vascular permeability factor receptor)	226498_at	0.996943	18.658	0.0170681	75.1727	1506.81	-4.67159	0.148094	12.7267	-3.86714	0.190434	16.5401	APP	PPP	AAA	AA	membrane; membrane part; extracellular region; intracellular; cytoplasm; plasma membrane;	nucleotide binding; nucleoside binding; purine nucleoside binding; catalytic activity; protein kinase activity; protein tyrosine kinase activity; transmembrane receptor protein tyrosine kinase activity; signal transducer activity; receptor activity; transmembrane receptor activity; vascular endothelial growth factor receptor activity; binding; protein binding; ATP binding; kinase activity; transf…	kinase
CD274	CD274 molecule	227458_at	0.999292	17.6603	0.00262407	30.4826	381.52	1.28784	0.673954	32.8639	1.20217	0.801738	29.7647	APA	PPP	AAA	PA	membrane; cell surface; membrane part; plasma membrane;	signal transducer activity; receptor activity; binding; protein binding; molecular transducer activity;	transmembrane receptor
IL21R	interleukin 21 receptor	221658_s_at	0.999623	16.7622	0.0331317	144.905	4239.76	1.17468	0.91	188.32	1.56004	0.75645	266.79	AAP	PPP	AAP	AP	membrane; membrane part;	interleukin-21 receptor activity; signal transducer activity; receptor activity; transmembrane receptor activity; cytokine receptor activity; binding; protein binding; cytokine binding; interleukin-21 binding; molecular transducer activity;	transmembrane receptor
SKIL	SKI-like oncogene	206675_s_at	0.998826	16.7559	0.00568949	1724.87	37156.3	-1.29434	0.735	1244.35	-1.17351	0.866	1488.82	PPP	PPP	PPP	PP	nucleus; intracellular; cytoplasm;	nucleotide binding; nucleic acid binding; DNA binding; chromatin binding; transcription cofactor activity; transcription corepressor activity; binding; protein binding; transcription factor binding; transcription repressor activity; protein domain specific binding; transcription regulator activity; protein complex binding; SMAD binding;	G-protein coupled receptor
HPSE	heparanase	222881_at	0.921559	16.735	0.00117169	43.5832	497.83	4.07861	0.0176274	190.24	2.27368	0.0900598	103.543	AAP	PPP	PPP	AP	membrane; intracellular; cytoplasm; extracellular region;	catalytic activity; hydrolase activity, hydrolyzing O-glycosyl compounds; beta-glucuronidase activity; hydrolase activity; hydrolase activity, acting on glycosyl bonds;	enzyme
FHDC1	FH2 domain containing 1	226599_at	0.972176	16.5775	0.0378804	50.7408	1056.87	1.11516	0.942	55.7789	4.81448	0.209481	241.259	AAA	PPP	AAP	PP	Unknown	actin binding; binding; protein binding; cytoskeletal protein binding;	kinase
IL21R	interleukin 21 receptor	219971_at	0.999379	16.1526	0.0240444	43.9208	1394.4	-1.18649	0.892	41.9526	1.66817	0.678265	85.7267	AAA	PPP	AMA	AA	membrane; membrane part;	interleukin-21 receptor activity; signal transducer activity; receptor activity; transmembrane receptor activity; cytokine receptor activity; binding; protein binding; cytokine binding; interleukin-21 binding; molecular transducer activity;	transmembrane receptor
CCND1	cyclin D1	208712_at	0.999048	15.5114	0.00555942	50.8382	525.713	-1.07875	0.927	45.3285	1.33383	0.723985	67.4487	AAP	PPP	AAP	PA	nucleus; intracellular; cytoplasm;	catalytic activity; protein kinase activity; binding; protein binding; kinase activity; cyclin-dependent protein kinase regulator activity; transferase activity; transferase activity, transferring phosphorus-containing groups; phosphotransferase activity, alcohol group as acceptor; kinase regulator activity; protein kinase regulator activity; enzyme binding; kinase binding; protein kinase binding…	other
ITGB3	integrin, beta 3 (platelet glycoprotein IIIa, antigen CD61)	204626_s_at	0.970929	15.2053	0.0278516	348.921	4388.62	4.59125	0.178012	1232.44	1.03293	0.985	253.668	PPP	PPP	PPP	PP	membrane; membrane part; intracellular; cytoplasm; cell surface; plasma membrane;	signal transducer activity; receptor activity; receptor binding; cytokine receptor binding; platelet-derived growth factor receptor binding; vascular endothelial growth factor receptor binding; integrin binding; binding; protein binding; protein complex binding; identical protein binding; vascular endothelial growth factor receptor 2 binding; cell adhesion molecule binding; molecular transducer a…	G-protein coupled receptor
TM6SF1	transmembrane 6 superfamily member 1	219892_at	0.992587	14.8682	0.00444756	328.275	4430.97	1.66664	0.42427	556.482	2.46825	0.171737	1008.42	PPP	PPP	PPP	PP	membrane; membrane part;	Unknown	other
S1PR1	sphingosine-1-phosphate receptor 1	204642_at	0.93735	13.5945	0.0353996	100.904	2341.51	7.42153	0.100259	790.392	2.6566	0.404182	292.046	PMP	PPP	PPP	PP	membrane; membrane part; plasma membrane;	lysosphingolipid and lysophosphatidic acid receptor activity; signal transducer activity; receptor activity; transmembrane receptor activity; G-protein coupled receptor activity; bioactive lipid receptor activity; molecular transducer activity;	enzyme
GPR84	G protein-coupled receptor 84	223767_at	0.997599	13.2981	0.0188294	47.0937	549.991	-1.8016	0.520986	24.6351	1.13428	0.923	47.5155	APA	PPP	AAA	PP	membrane; membrane part; plasma membrane;	signal transducer activity; receptor activity; transmembrane receptor activity; G-protein coupled receptor activity; molecular transducer activity;	G-protein coupled receptor
SLC7A11	solute carrier family 7, (cationic amino acid transporter, y+ system) member 11	207528_s_at	0.985762	13.2421	0.0019507	30.3432	768.233	4.19432	0.0221833	144.322	5.51757	0.00838437	173.986	AAA	PPP	PAP	PP	membrane; membrane part; plasma membrane;	sulfur amino acid transmembrane transporter activity; transporter activity; amine transmembrane transporter activity; neutral L-amino acid secondary active transmembrane transporter activity; L-glutamate transmembrane transporter activity; organic acid transmembrane transporter activity; amino acid transmembrane transporter activity; acidic amino acid transmembrane transporter activity; neutral a…	other
MACC1	metastasis associated in colon cancer 1	1566764_at	0.99932	12.4352	0.00945793	160.804	2941.69	1.31521	0.723	207.899	-1.1034	0.924	143.9	PPP	PPP	PPP	PP	nucleus; intracellular; cytoplasm;	receptor binding; binding; protein binding; growth factor activity;	other
CA2	carbonic anhydrase II	209301_at	0.998608	12.3449	0.00332094	27.9465	283.464	-1.17	0.792	25.1774	-1.28927	0.687178	22.7211	AAA	PPP	AAA	AA	membrane; nucleus; membrane part; intracellular; cytoplasm; extracellular region; plasma membrane;	catalytic activity; carbonate dehydratase activity; binding; protein binding; zinc ion binding; lyase activity; carbon-oxygen lyase activity; hydro-lyase activity; ion binding; cation binding; metal ion binding; transition metal ion binding;	other
LAMC2	laminin, gamma 2	202267_at	0.998078	12.1603	0.00262927	38.5792	453.66	-1.43137	0.479649	24.8848	-1.22559	0.738018	33.3076	AAA	PPP	AAA	AA	extracellular region; extracellular matrix part;	pattern binding; binding; glycosaminoglycan binding; heparin binding; carbohydrate binding; polysaccharide binding;	enzyme
244854_at	Unknown	244854_at	0.999886	11.6526	0.015651	61.4185	734.878	1.5557	0.597371	87.2777	1.85388	0.485122	103.6	AAA	PPP	PPP	PP	Unknown	Unknown	transmembrane receptor
IL32	interleukin 32	203828_s_at	0.998822	11.1292	0.00427421	112.522	1698.79	-1.38411	0.571132	83.1236	1.07369	0.93	121.795	AAA	AAA	AAA	AA	extracellular region;	receptor binding; cytokine activity; binding; protein binding;	other
CHN2	chimerin (chimaerin) 2	213385_at	0.995324	11.1264	0.0157832	108.829	1208.97	-1.07315	0.944	111.037	2.1321	0.370388	240.46	PPP	PPP	PAP	PP	membrane; intracellular;	signal transducer activity; SH3/SH2 adaptor activity; GTPase activator activity; binding; protein binding; enzyme activator activity; enzyme regulator activity; protein binding, bridging; GTPase regulator activity; ion binding; cation binding; metal ion binding; molecular transducer activity; molecular adaptor activity; nucleoside-triphosphatase regulator activity;	other
SLC22A4	solute carrier family 22 (organic cation/ergothioneine transporter), member 4	205896_at	0.982954	10.3711	0.00427421	28.7249	292.897	1.05085	0.942	28.7566	2.76017	0.078975	72.5667	APA	PPP	AAA	PP	membrane; membrane part; intracellular; cytoplasm; mitochondrion; plasma membrane;	nucleotide binding; nucleoside binding; purine nucleoside binding; transporter activity; amine transmembrane transporter activity; binding; protein binding; ATP binding; cation transmembrane transporter activity; secondary active organic cation transmembrane transporter activity; ion transmembrane transporter activity; organic cation transmembrane transporter activity; carnitine transporter activ…	transporter
GNG4	guanine nucleotide binding protein (G protein), gamma 4	1555867_at	0.998379	9.14813	0.00928389	13.6563	134.543	-1.21167	0.783	10.6056	1.03821	0.97	12.1596	AAA	PPP	AAA	AA	membrane; membrane part; plasma membrane;	signal transducer activity; molecular transducer activity;	enzyme
NRP1	neuropilin 1	212298_at	0.995386	8.92315	0.00623007	9.15082	123.613	-1.12075	0.86	9.0866	2.19968	0.176335	22.5464	AAA	PPP	APA	AP	membrane; membrane part; extracellular region; plasma membrane;	catalytic activity; protein kinase activity; protein tyrosine kinase activity; transmembrane receptor protein tyrosine kinase activity; signal transducer activity; receptor activity; transmembrane receptor activity; vascular endothelial growth factor receptor activity; binding; protein binding; kinase activity; transferase activity; transferase activity, transferring phosphorus-containing groups;…	other
CLSPN	claspin	242150_at	0.739908	8.90927	0.0205061	21.7457	214.265	1.65117	0.528699	38.0416	3.7413	0.109284	84.8663	MMA	PPP	PMP	PP	nucleus; intracellular;	nucleic acid binding; DNA binding; binding; protein binding; anaphase-promoting complex binding; protein complex binding;	other
211005_at	Unknown	211005_at	0.752434	8.88096	0.00687151	1118.11	11172.7	5.32243	0.0216392	5937.81	1.79874	0.328114	1813.38	APP	PPP	PPP	PP	Unknown	Unknown	other
NRP2	neuropilin 2	223510_at	0.988933	8.8395	0.0170778	324.166	2290.61	-3.14629	0.148827	119.102	-2.70874	0.194867	103.767	PPP	PPP	APP	PA	membrane; membrane part; plasma membrane;	catalytic activity; protein kinase activity; protein tyrosine kinase activity; transmembrane receptor protein tyrosine kinase activity; signal transducer activity; receptor activity; transmembrane receptor activity; vascular endothelial growth factor receptor activity; binding; protein binding; kinase activity; transferase activity; transferase activity, transferring phosphorus-containing groups;…	kinase
GBP2	guanylate binding protein 2, interferon-inducible	202748_at	0.994579	8.73913	0.00813255	1284.7	10562.1	2.33983	0.177298	2899.99	1.37473	0.644619	1842.43	PPP	PPP	PPP	PP	membrane; plasma membrane;	nucleotide binding; catalytic activity; GTPase activity; binding; GTP binding; pyrophosphatase activity; hydrolase activity; hydrolase activity, acting on acid anhydrides; hydrolase activity, acting on acid anhydrides, in phosphorus-containing anhydrides; purine nucleotide binding; nucleoside-triphosphatase activity; guanyl nucleotide binding; ribonucleotide binding; purine ribonucleotide binding…	peptidase
CAPN2	calpain 2, (m/II) large subunit	208683_at	0.984115	8.19704	0.00294009	2597.86	19373	-1.57019	0.308129	1662.04	1.67669	0.251818	4622.99	PPP	PPP	PPP	PP	membrane; intracellular; cytoplasm; plasma membrane;	catalytic activity; endopeptidase activity; cysteine-type endopeptidase activity; calcium-dependent cysteine-type endopeptidase activity; binding; calcium ion binding; protein binding; cytoskeletal protein binding; peptidase activity; cysteine-type peptidase activity; hydrolase activity; ion binding; cation binding; metal ion binding; peptidase activity, acting on L-amino acid peptides;	transporter
C15orf39	chromosome 15 open reading frame 39	215087_at	0.98172	8.17237	0.0146311	262.252	1749.71	2.08671	0.290738	472.835	2.77438	0.151439	569.395	PPP	PPP	PPP	PP	Unknown	Unknown	transmembrane receptor
HDC	histidine decarboxylase	207067_s_at	0.940644	7.4631	0.0317741	43.411	312.491	2.1602	0.355096	110.662	2.28249	0.339043	102.073	AAA	PPP	AAP	MA	intracellular; cytoplasm;	catalytic activity; histidine decarboxylase activity; binding; amino acid binding; lyase activity; carbon-carbon lyase activity; carboxy-lyase activity; vitamin binding; pyridoxal phosphate binding; carboxylic acid binding; amine binding; cofactor binding; vitamin B6 binding;	transmembrane receptor
SEMA4A	sema domain, immunoglobulin domain (Ig), transmembrane domain (TM) and short cytoplasmic domain, (semaphorin) 4A	219259_at	0.994043	7.39633	0.0485804	316.51	3006.65	-1.61679	0.614291	176.415	1.63681	0.645496	508.481	PAP	PPP	PAA	AP	membrane; membrane part; plasma membrane;	signal transducer activity; receptor activity; molecular transducer activity;	other
RNF19B	ring finger protein 19B	213038_at	0.999942	7.00209	0.02387	961.416	9900.71	1.7659	0.441175	1665	1.65843	0.531485	1650.12	PPP	PPP	PPP	PP	membrane; membrane part;	catalytic activity; binding; protein binding; zinc ion binding; ligase activity; ion binding; cation binding; metal ion binding; transition metal ion binding;	transporter
CD274	CD274 molecule	223834_at	0.999135	6.99247	0.00538458	120.316	628.283	1.01187	0.985	120.23	1.28066	0.656163	150.512	PPA	PPP	PPP	PP	membrane; cell surface; membrane part; plasma membrane;	signal transducer activity; receptor activity; binding; protein binding; molecular transducer activity;	other
DOCK4	dedicator of cytokinesis 4	205003_at	0.98154	6.89701	0.0170382	143.525	836.362	1.11405	0.89	141.976	1.97951	0.319281	259.806	MAP	PPP	PPP	PP	membrane; intracellular;	nucleotide binding; small GTPase regulator activity; guanyl-nucleotide exchange factor activity; GTPase activator activity; Ras GTPase activator activity; Rho GTPase activator activity; binding; protein binding; GTP binding; enzyme activator activity; Ras GTPase binding; Rho GTPase binding; purine nucleotide binding; SH3 domain binding; guanyl nucleotide binding; enzyme binding; protein domain sp…	other
WARS	tryptophanyl-tRNA synthetase	200628_s_at	0.759054	6.63166	0.00802056	979.529	6524.53	1.27133	0.656205	1305.12	2.7885	0.0646026	2757.47	PPP	PPP	PPP	PP	intracellular; cytoplasm;	nucleotide binding; nucleoside binding; purine nucleoside binding; catalytic activity; aminoacyl-tRNA ligase activity; tryptophan-tRNA ligase activity; binding; protein binding; ATP binding; ligase activity; ligase activity, forming carbon-oxygen bonds; ligase activity, forming aminoacyl-tRNA and related compounds; purine nucleotide binding; adenyl nucleotide binding; ribonucleotide binding; puri…	other
PMEPA1	prostate transmembrane protein, androgen induced 1	222450_at	0.994282	6.63149	0.0427126	132.02	1007.4	-1.40312	0.706108	92.1076	-2.22767	0.367716	54.8073	AMP	PPP	PAA	AA	membrane; membrane part; plasma membrane;	binding; protein binding; protein domain specific binding; WW domain binding;	other
MPZL2	myelin protein zero-like 2	203779_s_at	0.998984	6.34136	0.0468897	93.1734	662.698	1.6598	0.556603	157.437	1.12637	0.922	112.287	MPM	PPP	PPP	PP	membrane; membrane part; intracellular;	Unknown	other
VDR	vitamin D (1,25- dihydroxyvitamin D3) receptor	213692_s_at	0.898551	6.02615	0.0200793	36.9699	387.262	2.22168	0.230698	83.3611	3.61511	0.062553	134.055	AAA	PPP	PPP	PP	nucleus; intracellular;	regulatory region DNA binding; nucleic acid binding; DNA binding; sequence-specific DNA binding transcription factor activity; steroid hormone receptor activity; signal transducer activity; receptor activity; ligand-dependent nuclear receptor activity; receptor binding; binding; protein binding; transcription factor binding; zinc ion binding; vitamin D3 receptor activity; promoter binding; nuclea…	other
TANK	TRAF family member-associated NFKB activator	209451_at	0.518557	6.00722	0.021619	391.003	2808.61	2.12448	0.263551	876.372	3.38968	0.0802118	1284.78	PPP	PPP	PPP	PP	intracellular; cytoplasm;	binding; protein binding; ion binding; cation binding; metal ion binding;	enzyme
C3orf38	chromosome 3 open reading frame 38	1569129_s_at	0.728979	5.91902	0.026403	365.108	1448.11	2.47856	0.207877	748.961	2.37008	0.227604	671.717	PPP	PPP	PPP	PP	Unknown	Unknown	other
GNG12	guanine nucleotide binding protein (G protein), gamma 12	222834_s_at	0.995608	5.822	0.0324046	16.1473	81.1325	-1.22753	0.8	12.4562	-1.23862	0.82	12.3304	AAA	APP	AAA	AA	membrane; membrane part; intracellular; plasma membrane;	signal transducer activity; binding; phosphate binding; ion binding; anion binding; molecular transducer activity;	enzyme
STAB1	stabilin 1	1555319_at	0.996704	5.52116	0.00687151	199.428	1111.04	-1.2006	0.701623	159.335	-1.26266	0.654941	156.419	APP	PPP	PPP	PP	membrane; membrane part; plasma membrane;	pattern binding; catalytic activity; signal transducer activity; receptor activity; transmembrane receptor activity; low-density lipoprotein receptor activity; scavenger receptor activity; binding; protein binding; glycosaminoglycan binding; hyaluronic acid binding; lipoprotein binding; protein disulfide oxidoreductase activity; disulfide oxidoreductase activity; oxidoreductase activity; oxidored…	transporter
PDE4DIP	phosphodiesterase 4D interacting protein	205872_x_at	0.997553	5.38494	0.0112262	1489.43	13530	-1.05317	0.934	1482.79	-1.56988	0.403498	870.604	PPP	PPP	PPP	AA	nucleus; intracellular; cytoplasm;	binding; protein binding;	G-protein coupled receptor
BCL3	B-cell CLL/lymphoma 3	204908_s_at	0.999906	5.35194	0.0238871	1641.25	10948.1	1.26998	0.725	2050.65	1.23881	0.787862	1981.93	PPP	PPP	PPP	PP	nucleus; intracellular; cytoplasm;	sequence-specific DNA binding transcription factor activity; binding; protein binding; transcription factor binding; transcription regulator activity; protein binding, bridging;	ion channel
FZD5	frizzled homolog 5 (Drosophila)	221245_s_at	0.771577	5.29881	0.0272029	183.43	1044.66	1.9982	0.297143	368.667	2.65059	0.151084	453.66	PPP	PPP	PPP	PP	membrane; membrane part; intracellular; cytoplasm; plasma membrane;	signal transducer activity; receptor activity; transmembrane receptor activity; ; G-protein coupled receptor activity; binding; protein binding; Wnt-protein binding; molecular transducer activity;	G-protein coupled receptor
PDLIM4	PDZ and LIM domain 4	214174_s_at	0.997827	5.29865	0.0250677	278.571	1625.96	-1.18412	0.814	227.005	-1.00727	0.994	260.016	AAA	PAA	AAA	AA	Unknown	binding; protein binding; zinc ion binding; ion binding; cation binding; metal ion binding; transition metal ion binding;	other
RDH10	retinol dehydrogenase 10 (all-trans)	227467_at	0.99941	5.14383	0.00856004	45.4309	512.017	1.07444	0.897	45.6036	1.43402	0.464327	62.352	AAA	AAA	AAA	AA	membrane; nucleus; membrane part; intracellular; cytoplasm;	catalytic activity; retinol dehydrogenase activity; binding; oxidoreductase activity; oxidoreductase activity, acting on CH-OH group of donors; oxidoreductase activity, acting on the CH-OH group of donors, NAD or NADP as acceptor;	other
CD40	CD40 molecule, TNF receptor superfamily member 5	205153_s_at	0.997509	5.1414	0.0102894	207.616	1513.93	-1.28509	0.612365	151.535	-1.1628	0.806453	181.92	MAP	PPP	AAA	MA	membrane; membrane part; intracellular; cell surface; extracellular region; plasma membrane;	signal transducer activity; receptor activity; binding; protein binding; enzyme binding; molecular transducer activity;	transmembrane receptor
MLLT4	myeloid/lymphoid or mixed-lineage leukemia (trithorax homolog, Drosophila); translocated to, 4	215904_at	0.999576	4.99374	0.0251274	64.0725	339.933	1.1572	0.836	70.3157	1.03624	0.971	65.9424	AAP	PPP	PAA	AP	membrane; membrane part; cell junction; intracellular; cytoplasm; plasma membrane;	binding; protein binding; protein C-terminus binding;	enzyme
PLXNA2	plexin A2	213030_s_at	0.997359	4.87614	0.0307342	34.0395	265.726	-1.40642	0.606301	27.0376	1.2385	0.792518	47.841	AAA	APM	AAA	AA	membrane; membrane part; intracellular; plasma membrane;	signal transducer activity; receptor activity; transmembrane receptor activity; semaphorin receptor activity; molecular transducer activity;	transporter
TNFRSF10D	tumor necrosis factor receptor superfamily, member 10d, decoy with truncated death domain	227345_at	0.610831	4.84769	0.011086	1495.5	7005.1	3.15761	0.0402427	4406.97	1.75709	0.251566	2745.43	PPP	PPP	PPP	PP	membrane; membrane part;	signal transducer activity; receptor activity; transmembrane receptor activity; binding; protein binding; molecular transducer activity;	other
COL27A1	collagen, type XXVII, alpha 1	225288_at	0.966108	4.84751	0.0442734	46.0811	161.874	-1.79097	0.413776	24.2813	-1.97309	0.364565	21.0315	APA	PPP	AAA	AA	extracellular region; extracellular matrix part;	structural molecule activity; extracellular matrix structural constituent;	transporter
OSTM1	osteopetrosis associated transmembrane protein 1	218196_at	0.877392	4.82413	0.0330951	418.379	1965.55	1.2586	0.744	488.135	1.92205	0.338788	845.549	PPP	PPP	PPP	PP	membrane; membrane part; intracellular; cytoplasm;	binding; protein binding;	other
TP63	tumor protein p63	211194_s_at	0.994609	4.80238	0.0140738	14.1703	73.5808	-1.46883	0.449793	9.50998	-1.25265	0.707963	11.4355	MPA	PPP	PAP	PA	nucleus; intracellular; cytoplasm;	nucleic acid binding; DNA binding; chromatin binding; damaged DNA binding; double-stranded DNA binding; sequence-specific DNA binding transcription factor activity; binding; protein binding; zinc ion binding; transcription activator activity; transcription repressor activity; protein domain specific binding; transcription regulator activity; identical protein binding; ion binding; cation binding;…	transmembrane receptor
NR4A3	nuclear receptor subfamily 4, group A, member 3	207978_s_at	0.99276	4.69928	0.0191494	10.7433	74.6532	1.07552	0.913	11.331	1.89559	0.25783	19.6804	AAA	PPP	AAA	AA	nucleus; intracellular;	nucleic acid binding; DNA binding; sequence-specific DNA binding transcription factor activity; steroid hormone receptor activity; signal transducer activity; receptor activity; ligand-dependent nuclear receptor activity; thyroid hormone receptor activity; binding; zinc ion binding; transcription activator activity; transcription regulator activity; ion binding; cation binding; sequence-specific …	transmembrane receptor
EMP3	epithelial membrane protein 3	203729_at	0.99838	4.65199	0.0133814	6928.92	38625.8	1.66389	0.304163	11489.7	1.47468	0.458862	10224.5	PPP	PPP	PPP	PP	membrane; membrane part;	Unknown	other
234051_at	Unknown	234051_at	0.998842	4.63075	0.0142741	45.2916	222.798	1.04676	0.941	50.6787	-1.03159	0.968	41.095	AAA	PPP	MAA	AA	Unknown	Unknown	transmembrane receptor
GNG4	guanine nucleotide binding protein (G protein), gamma 4	1555765_a_at	0.99971	4.6257	0.0122114	15.442	103.178	1.46621	0.418491	24.9201	1.37749	0.539112	21.8748	AAA	PPP	AMM	AM	membrane; membrane part; plasma membrane;	signal transducer activity; molecular transducer activity;	enzyme
FLNA	filamin A, alpha	214752_x_at	0.956786	4.61331	0.00941112	734.33	4062.18	1.36368	0.48131	952.403	2.13884	0.0974468	1502.36	PPP	PPP	PPP	PP	membrane; nucleus; intracellular; cytoplasm; extracellular region; plasma membrane;	glycoprotein binding; actin binding; signal transducer activity; protein kinase C binding; receptor binding; binding; protein binding; cytoskeletal protein binding; transcription factor binding; Ras GTPase binding; Rho GTPase binding; Ral GTPase binding; enzyme binding; kinase binding; protein kinase binding; small GTPase binding; immunoglobulin receptor binding; Fc-gamma receptor I complex bindi…	transmembrane receptor
NRP2	neuropilin 2	219367_s_at	0.950762	4.58917	0.0313415	232.36	923.637	-3.0919	0.100976	64.8747	-3.47592	0.0624907	58.8049	PPP	PPP	PPP	PP	membrane; membrane part; plasma membrane;	catalytic activity; protein kinase activity; protein tyrosine kinase activity; transmembrane receptor protein tyrosine kinase activity; signal transducer activity; receptor activity; transmembrane receptor activity; vascular endothelial growth factor receptor activity; binding; protein binding; kinase activity; transferase activity; transferase activity, transferring phosphorus-containing groups;…	kinase
SLC39A14	solute carrier family 39 (zinc transporter), member 14	212110_at	0.787853	4.46378	0.0147176	3544.83	14391.7	1.13655	0.817	3961.17	2.11435	0.140496	6898.88	PPP	PPP	PPP	PP	membrane; membrane part; plasma membrane;	transporter activity; cation transmembrane transporter activity; ion transmembrane transporter activity; transmembrane transporter activity; substrate-specific transmembrane transporter activity; substrate-specific transporter activity; metal ion transmembrane transporter activity;	transporter
SLC6A6	solute carrier family 6 (neurotransmitter transporter, taurine), member 6	228754_at	0.98757	4.40523	0.00623007	5181.2	22879.4	1.55233	0.260638	7969.48	1.69704	0.180954	8515.94	PPP	PPP	PPP	PP	membrane; membrane part; plasma membrane;	transporter activity; amine transmembrane transporter activity; neurotransmitter transporter activity; neurotransmitter:sodium symporter activity; organic acid transmembrane transporter activity; organic acid:sodium symporter activity; taurine transmembrane transporter activity; taurine:sodium symporter activity; binding; monocarboxylic acid transmembrane transporter activity; cation transmembran…	transporter
SLC43A3	solute carrier family 43, member 3	210692_s_at	0.862034	4.38439	0.00276691	2071.96	8144.46	1.73476	0.0994404	3591.49	1.79805	0.0690551	3736.76	PPP	PPP	PPP	PP	membrane; membrane part;	Unknown	other
213734_at	Unknown	213734_at	0.638639	4.24177	0.0212682	4491.43	21586.8	1.50635	0.440354	6510.22	2.41607	0.109829	10517.7	PPP	PPP	PPP	PP	Unknown	Unknown	other
CFLAR	CASP8 and FADD-like apoptosis regulator	209939_x_at	0.998348	4.23385	0.0490556	4595.29	22719.9	-1.00358	0.997	4552.1	1.31493	0.735514	6054.76	PPP	PPP	PPP	PP	Unknown	catalytic activity; endopeptidase activity; cysteine-type endopeptidase activity; binding; protein binding; peptidase activity; cysteine-type peptidase activity; hydrolase activity; peptidase activity, acting on L-amino acid peptides;	ion channel
PPFIBP1	PTPRF interacting protein, binding protein 1 (liprin beta 1)	203736_s_at	0.993899	4.21252	0.0108963	928.984	4237.8	1.39351	0.441738	1245.78	-1.18474	0.744705	753.154	PPP	PPP	PPP	PP	membrane; plasma membrane;	binding; protein binding;	other
IL6	interleukin 6 (interferon, beta 2)	205207_at	0.975365	4.16684	0.0191406	43.2254	164.163	-1.07444	0.907	37.7611	1.29078	0.663232	61.683	AAA	PPA	AAA	AA	membrane; membrane part; extracellular region; plasma membrane;	receptor binding; cytokine activity; cytokine receptor binding; interleukin-6 receptor binding; binding; protein binding; growth factor activity; growth factor receptor binding;	enzyme
FLT1	fms-related tyrosine kinase 1 (vascular endothelial growth factor/vascular permeability factor receptor)	222033_s_at	0.950565	4.13927	0.0311498	471.076	2212.1	-7.62819	0.0101164	48.2609	-12.3624	0.00342848	33.1561	PPP	PPP	APA	AP	membrane; membrane part; intracellular; cytoplasm; extracellular region; plasma membrane;	nucleotide binding; nucleoside binding; purine nucleoside binding; catalytic activity; protein kinase activity; protein tyrosine kinase activity; transmembrane receptor protein tyrosine kinase activity; signal transducer activity; receptor activity; transmembrane receptor activity; vascular endothelial growth factor receptor activity; binding; protein binding; ATP binding; kinase activity; transf…	kinase
SLC6A6	solute carrier family 6 (neurotransmitter transporter, taurine), member 6	205920_at	0.950169	4.13454	0.0140833	573.455	2618.39	1.69338	0.26087	1003.97	1.85349	0.19236	1045.78	PPP	PPP	PPP	PP	membrane; membrane part; plasma membrane;	transporter activity; amine transmembrane transporter activity; neurotransmitter transporter activity; neurotransmitter:sodium symporter activity; organic acid transmembrane transporter activity; organic acid:sodium symporter activity; taurine transmembrane transporter activity; taurine:sodium symporter activity; binding; monocarboxylic acid transmembrane transporter activity; cation transmembran…	transporter
220990_s_at	Unknown	220990_s_at	0.903086	4.12058	0.0107093	5118.64	24342.8	1.62191	0.261348	7956.13	2.02276	0.108881	10403.9	PPP	PPP	PPP	PP	Unknown	Unknown	other
ARHGAP29	Rho GTPase activating protein 29	203910_at	0.84243	4.117	0.0321764	94.7543	544.874	2.55388	0.135575	259.74	-1.86655	0.302311	51.7487	PPP	PPP	PPP	PP	intracellular;	small GTPase regulator activity; GTPase activator activity; Ras GTPase activator activity; Rho GTPase activator activity; binding; enzyme activator activity; enzyme regulator activity; GTPase regulator activity; ion binding; cation binding; metal ion binding; nucleoside-triphosphatase regulator activity;	kinase
PDIA3	protein disulfide isomerase family A, member 3	227033_at	0.49389	3.98659	0.0122237	1080.77	3824.13	1.27899	0.572584	1306.3	2.03175	0.111851	2144	PPP	PPP	PPP	PP	intracellular; cytoplasm;	protein disulfide isomerase activity; catalytic activity; endopeptidase activity; cysteine-type endopeptidase activity; phospholipase activity; phospholipase C activity; binding; protein binding; phosphoric diester hydrolase activity; peptidase activity; cysteine-type peptidase activity; lipase activity; hydrolase activity; hydrolase activity, acting on ester bonds; isomerase activity; intramolec…	other
GHRL	ghrelin/obestatin prepropeptide	237647_at	0.997401	3.86433	0.0331317	338.041	1335.5	1.48266	0.485236	469.891	1.09922	0.905	361.746	PPP	PPP	PPP	PP	intracellular; cytoplasm; extracellular region;	G-protein-coupled receptor binding; receptor binding; hormone activity; binding; protein binding; enzyme activator activity; growth hormone-releasing hormone activity; kinase regulator activity; kinase activator activity; protein kinase regulator activity; enzyme regulator activity; protein kinase activator activity; protein tyrosine kinase activator activity; ghrelin receptor binding;	transmembrane receptor
CTNND1	catenin (cadherin-associated protein), delta 1	208862_s_at	0.999899	3.85452	0.0154643	1543.57	6014.29	1.25702	0.618684	1881	1.33253	0.565071	1938.57	PPP	PPP	PPP	PP	membrane; nucleus; intracellular; cytoplasm; plasma membrane;	binding; protein binding; protein domain specific binding; RPTP-like protein binding; cadherin binding; cell adhesion molecule binding;	other
IL9R	interleukin 9 receptor	214950_at	0.993631	3.8533	0.027252	269.477	860.385	1.19722	0.754	323.926	-1.14111	0.851	235.168	PPP	PPP	PPP	PP	membrane; membrane part; extracellular region; plasma membrane;	signal transducer activity; receptor activity; transmembrane receptor activity; cytokine receptor activity; interleukin-9 receptor activity; binding; protein binding; growth factor binding; cytokine binding; interleukin-9 binding; molecular transducer activity;	other
GP1BA	glycoprotein Ib (platelet), alpha polypeptide	207389_at	0.959236	3.81103	0.00979854	7220.54	33972.4	-2.83066	0.0287098	2486.68	-19.1772	0.000302764	352.612	PPP	PPP	PPP	PP	membrane; membrane part; intracellular; cytoplasm; plasma membrane;	peptide receptor activity; signal transducer activity; receptor activity; transmembrane receptor activity; G-protein coupled receptor activity; binding; protein binding; peptide receptor activity, G-protein coupled; thrombin receptor activity; peptide binding; molecular transducer activity;	ion channel
SPRY4	sprouty homolog 4 (Drosophila)	220983_s_at	0.295421	3.77266	0.0432775	242.542	738.61	2.77077	0.116661	701.858	1.53814	0.5069	370.988	AMP	PPP	PPP	PP	membrane; membrane part; intracellular; cytoplasm; plasma membrane;	binding; protein binding;	other
MAP1B	microtubule-associated protein 1B	212233_at	0.999937	3.7569	0.0260577	37.2843	131.251	1.08437	0.896	43.375	1.25557	0.709324	44.6892	APP	PPP	PAA	AA	membrane; intracellular; cytoplasm; plasma membrane;	actin binding; structural molecule activity; binding; protein binding; phospholipid binding; microtubule binding; cytoskeletal protein binding; lipid binding; tubulin binding; protein complex binding;	transporter
CHN2	chimerin (chimaerin) 2	207486_x_at	0.995751	3.70924	0.0182494	221.669	958.763	-1.29856	0.57396	172.07	-1.00064	0.999	228.313	MAM	PPP	PPA	AP	membrane; intracellular;	signal transducer activity; SH3/SH2 adaptor activity; GTPase activator activity; binding; protein binding; enzyme activator activity; enzyme regulator activity; protein binding, bridging; GTPase regulator activity; ion binding; cation binding; metal ion binding; molecular transducer activity; molecular adaptor activity; nucleoside-triphosphatase regulator activity;	transporter
MAFG	v-maf musculoaponeurotic fibrosarcoma oncogene homolog G (avian)	204970_s_at	0.981222	3.6692	0.0128454	1146.23	4274.84	1.61918	0.250303	1872.6	1.33289	0.52087	1494.48	PPP	PPP	PPP	PP	nucleus; intracellular;	nucleic acid binding; DNA binding; sequence-specific DNA binding transcription factor activity; binding; sequence-specific DNA binding;	other
CD59	CD59 molecule, complement regulatory protein	228748_at	0.969721	3.62112	0.0272029	317.25	999.769	1.358	0.549357	424.549	-1.18689	0.786753	241.808	PPP	PPP	PPP	PP	membrane; membrane part; cell surface; extracellular region; plasma membrane;	binding; protein binding;	kinase
ECE1	endothelin converting enzyme 1	201750_s_at	0.995964	3.59154	0.0246044	377.819	1509.71	1.06695	0.913	417.684	-1.23772	0.713818	300.569	AAA	PPP	APP	AA	membrane; cell surface; membrane part; intracellular; cytoplasm; plasma membrane;	catalytic activity; endopeptidase activity; metalloendopeptidase activity; binding; protein binding; peptidase activity; metallopeptidase activity; hydrolase activity; peptide hormone binding; peptide binding; hormone binding; identical protein binding; protein homodimerization activity; ion binding; cation binding; metal ion binding; protein dimerization activity; peptidase activity, acting on L…	peptidase
PDLIM5	PDZ and LIM domain 5	211681_s_at	0.99832	3.56413	0.0238871	226.449	788.694	-1.04488	0.941	219.889	-1.06099	0.932	209.644	PAP	PPP	PPP	PP	membrane; membrane part; cell junction; intracellular; cytoplasm; plasma membrane;	actin binding; protein kinase C binding; binding; protein binding; cytoskeletal protein binding; zinc ion binding; enzyme binding; kinase binding; protein kinase binding; actinin binding; ion binding; cation binding; metal ion binding; transition metal ion binding;	kinase
CD40	CD40 molecule, TNF receptor superfamily member 5	215346_at	0.986709	3.52132	0.0390856	603.939	3158.31	-1.84539	0.273842	300.492	-1.96829	0.232415	291.703	PAA	PPP	AAA	AA	membrane; membrane part; intracellular; cell surface; extracellular region; plasma membrane;	signal transducer activity; receptor activity; binding; protein binding; enzyme binding; molecular transducer activity;	transmembrane receptor
231465_at	Unknown	231465_at	0.694148	3.51574	0.0461622	123.547	557.596	2.32151	0.165084	283.675	2.05003	0.226399	249.381	AAM	MPP	PPP	PP	Unknown	Unknown	transmembrane receptor
SGPL1	sphingosine-1-phosphate lyase 1	212322_at	0.525606	3.46989	0.0459842	5419.48	21325.2	1.24982	0.712	6503.03	2.1681	0.187798	11479.8	PPP	PPP	PPP	PP	membrane; membrane part; intracellular; cytoplasm;	catalytic activity; binding; sphinganine-1-phosphate aldolase activity; lyase activity; carbon-carbon lyase activity; carboxy-lyase activity; aldehyde-lyase activity; vitamin binding; pyridoxal phosphate binding; cofactor binding; vitamin B6 binding;	other
SP6	Sp6 transcription factor	228975_at	0.988045	3.46553	0.0106525	50.7668	140.136	-1.35346	0.412138	38.9827	-1.19758	0.676062	45.1347	AAA	AAA	AAA	AA	nucleus; intracellular;	nucleic acid binding; DNA binding; binding; zinc ion binding; ion binding; cation binding; metal ion binding; transition metal ion binding;	other
PERP	PERP, TP53 apoptosis effector	222392_x_at	0.997957	3.45674	0.00570297	19.2562	69.8988	-1.01562	0.97	17.3125	1.08959	0.833	19.7068	APP	PPP	AAP	MA	membrane; membrane part; cell junction; intracellular; cytoplasm; mitochondrion; plasma membrane;	Unknown	other
CD58	CD58 molecule	222061_at	0.912754	3.406	0.0120218	161.913	519.195	1.14454	0.741	171.644	1.50541	0.295029	252.302	APP	PPP	PPP	PP	membrane; membrane part; plasma membrane;	binding; protein binding;	other
ABCC4	ATP-binding cassette, sub-family C (CFTR/MRP), member 4	1555039_a_at	0.951728	3.31089	0.0369716	936.496	3506.07	1.46342	0.461697	1375.04	1.72568	0.30634	1556.71	PPP	PPP	PPP	PP	membrane; membrane part; intracellular; cytoplasm; plasma membrane;	nucleotide binding; nucleoside binding; purine nucleoside binding; catalytic activity; transporter activity; ion channel activity; anion channel activity; chloride channel activity; binding; ATP binding; anion transmembrane transporter activity; ion transmembrane transporter activity; channel activity; primary active transmembrane transporter activity; P-P-bond-hydrolysis-driven transmembrane tra…	transporter
STAB1	stabilin 1	1555320_a_at	0.991289	3.26089	0.0223005	7804.74	28072.5	-1.16766	0.743	6890.85	-1.4377	0.438802	5386.63	PPP	PPP	PPP	PP	membrane; membrane part; plasma membrane;	pattern binding; catalytic activity; signal transducer activity; receptor activity; transmembrane receptor activity; low-density lipoprotein receptor activity; scavenger receptor activity; binding; protein binding; glycosaminoglycan binding; hyaluronic acid binding; lipoprotein binding; protein disulfide oxidoreductase activity; disulfide oxidoreductase activity; oxidoreductase activity; oxidored…	transporter
LRRC32	leucine rich repeat containing 32	203835_at	0.999327	3.21427	0.0101617	35.7087	230.493	1.07896	0.846	41.9342	-1.07584	0.876	34.1819	AAA	PMP	AAA	AA	membrane; membrane part; plasma membrane;	binding; protein binding;	other
225725_at	Unknown	225725_at	0.963898	3.21422	0.01379	452.651	1482.94	-1.1096	0.803	401.642	1.44291	0.350517	628.113	PPP	PPP	PPP	PP	Unknown	Unknown	other
COL6A1	collagen, type VI, alpha 1	212937_s_at	0.9975	3.21324	0.0189853	308.266	1620.62	-1.23018	0.624112	250.797	-1.0595	0.922	285.287	AAA	APP	AAA	AA	membrane; extracellular region; extracellular matrix part; plasma membrane;	binding; protein binding; growth factor binding; platelet-derived growth factor binding;	G-protein coupled receptor
217498_at	Unknown	217498_at	0.810385	3.11782	0.0121006	168.363	529.247	1.80464	0.120711	317.281	1.34149	0.4323	226.709	PPP	PPP	PPP	PP	Unknown	Unknown	other
RANBP2	RAN binding protein 2	226922_at	0.928114	3.07376	0.030145	1805.92	4789.55	1.28805	0.586362	2197.42	1.51476	0.387283	2585.64	PPP	PPP	PPP	PP	membrane; nucleus; membrane part; intracellular; cytoplasm;	peptidyl-prolyl cis-trans isomerase activity; catalytic activity; binding; protein binding; zinc ion binding; Ran GTPase binding; isomerase activity; cis-trans isomerase activity; Ras GTPase binding; enzyme binding; small GTPase binding; ion binding; cation binding; metal ion binding; transition metal ion binding; GTPase binding;	other
SEMA7A	semaphorin 7A, GPI membrane anchor (John Milton Hagen blood group)	230345_at	0.97917	3.04398	0.0171685	1077.61	3976.17	-1.31594	0.473801	809.201	-2.01092	0.0822002	525.709	PPP	PPP	PPP	PP	membrane; membrane part; plasma membrane;	signal transducer activity; receptor activity; binding; protein binding; molecular transducer activity;	G-protein coupled receptor
MYO10	myosin X	216222_s_at	0.956136	3.04258	0.0106525	224.873	659.279	1.00848	0.984	226.779	-1.91602	0.0652198	114.359	AAP	PPP	APP	AA	intracellular;	nucleotide binding; nucleoside binding; purine nucleoside binding; motor activity; actin binding; catalytic activity; binding; protein binding; ATP binding; cytoskeletal protein binding; pyrophosphatase activity; hydrolase activity; hydrolase activity, acting on acid anhydrides; hydrolase activity, acting on acid anhydrides, in phosphorus-containing anhydrides; purine nucleotide binding; nucleosi…	other
CARS	cysteinyl-tRNA synthetase	212971_at	0.960414	3.03181	0.00733908	12519.6	41549.7	1.25162	0.454911	15373.2	1.52769	0.170658	19307.5	PPP	PPP	PPP	PP	intracellular; cytoplasm;	tRNA binding; nucleotide binding; nucleoside binding; purine nucleoside binding; nucleic acid binding; RNA binding; catalytic activity; aminoacyl-tRNA ligase activity; cysteine-tRNA ligase activity; binding; protein binding; ATP binding; ligase activity; ligase activity, forming carbon-oxygen bonds; ligase activity, forming aminoacyl-tRNA and related compounds; purine nucleotide binding; adenyl n…	other
TFE3	transcription factor binding to IGHM enhancer 3	212457_at	0.970403	2.92915	0.043209	2361.81	8253.19	1.55459	0.363313	3874.4	1.17709	0.787541	2917.05	PPP	PPP	PPP	PP	nucleus; intracellular;	regulatory region DNA binding; nucleic acid binding; DNA binding; sequence-specific DNA binding transcription factor activity; binding; protein binding; promoter binding; sequence-specific DNA binding; transcription regulatory region DNA binding;	phosphatase
SRPX	sushi-repeat-containing protein, X-linked	204955_at	0.99918	2.91414	0.0433853	10.4383	41.8083	-1.07037	0.907	10.2026	1.09615	0.89	11.5808	AAA	PPP	AAA	AA	membrane; cell surface;	Unknown	ion channel
TNFRSF10A	tumor necrosis factor receptor superfamily, member 10a	1552648_a_at	0.993294	2.88486	0.0394697	497.579	1249.09	1.09472	0.866	499.629	1.28745	0.634789	597.188	PMP	PPP	PPP	PP	membrane; membrane part;	signal transducer activity; receptor activity; transmembrane receptor activity; death receptor activity; binding; protein binding; enzyme activator activity; transcription factor binding; caspase activator activity; peptidase activator activity; apoptotic protease activator activity; enzyme regulator activity; caspase regulator activity; TRAIL binding; molecular transducer activity; peptidase reg…	transmembrane receptor
TNFRSF10B	tumor necrosis factor receptor superfamily, member 10b	209295_at	0.967534	2.86153	0.0147335	21721.1	66170.2	1.50967	0.245506	33383.6	1.18228	0.678203	26095.8	PPP	PPP	PPP	PP	membrane; membrane part; plasma membrane;	signal transducer activity; receptor activity; binding; protein binding; enzyme activator activity; caspase activator activity; peptidase activator activity; apoptotic protease activator activity; enzyme regulator activity; caspase regulator activity; TRAIL binding; molecular transducer activity; peptidase regulator activity;	other
ITGB3	integrin, beta 3 (platelet glycoprotein IIIa, antigen CD61)	204625_s_at	0.778545	2.835	0.0336693	60.9865	144.569	1.62466	0.273919	98.5464	1.26549	0.63736	71.5677	AAA	APA	AAA	AA	membrane; membrane part; intracellular; cytoplasm; cell surface; plasma membrane;	signal transducer activity; receptor activity; receptor binding; cytokine receptor binding; platelet-derived growth factor receptor binding; vascular endothelial growth factor receptor binding; integrin binding; binding; protein binding; protein complex binding; identical protein binding; vascular endothelial growth factor receptor 2 binding; cell adhesion molecule binding; molecular transducer a…	transmembrane receptor
ALOX15	arachidonate 15-lipoxygenase	207328_at	0.995728	2.83472	0.0340018	17.535	87.5564	-1.1001	0.849	14.7794	-1.31486	0.576153	12.6093	PAA	PMP	PPA	PA	intracellular; cytoplasm;	catalytic activity; arachidonate 12-lipoxygenase activity; binding; iron ion binding; lipoxygenase activity; oxidoreductase activity; oxidoreductase activity, acting on single donors with incorporation of molecular oxygen; oxidoreductase activity, acting on single donors with incorporation of molecular oxygen, incorporation of two atoms of oxygen; hydrolase activity; hydrolase activity, acting on…	other
RAB13	RAB13, member RAS oncogene family	202252_at	0.966495	2.81726	0.0124031	112171	314622	1.32161	0.389895	144768	-1.25651	0.517696	88482.2	PPP	PPP	PPP	PP	membrane; membrane part; cell junction; intracellular; cytoplasm; plasma membrane;	nucleotide binding; catalytic activity; GTPase activity; binding; GTP binding; pyrophosphatase activity; hydrolase activity; hydrolase activity, acting on acid anhydrides; hydrolase activity, acting on acid anhydrides, in phosphorus-containing anhydrides; purine nucleotide binding; nucleoside-triphosphatase activity; guanyl nucleotide binding; ribonucleotide binding; purine ribonucleotide binding…	enzyme
TNFRSF10A	tumor necrosis factor receptor superfamily, member 10a	231775_at	0.963557	2.78348	0.0229512	5006.66	12409.2	-1.10307	0.82	4450.46	-1.56793	0.255686	3125.84	PPP	PPP	PPP	PP	membrane; membrane part;	signal transducer activity; receptor activity; transmembrane receptor activity; death receptor activity; binding; protein binding; enzyme activator activity; transcription factor binding; caspase activator activity; peptidase activator activity; apoptotic protease activator activity; enzyme regulator activity; caspase regulator activity; TRAIL binding; molecular transducer activity; peptidase reg…	kinase
SLC20A1	solute carrier family 20 (phosphate transporter), member 1	201920_at	0.615382	2.72911	0.0142528	12948.1	35372.5	1.00312	0.994	13521.5	1.6249	0.150665	20991.8	PPP	PPP	PPP	PP	membrane; membrane part; plasma membrane;	signal transducer activity; receptor activity; transporter activity; inorganic phosphate transmembrane transporter activity; high affinity inorganic phosphate:sodium symporter activity; sodium:phosphate symporter activity; cation transmembrane transporter activity; anion transmembrane transporter activity; ion transmembrane transporter activity; monovalent inorganic cation transmembrane transport…	transporter
241191_at	Unknown	241191_at	0.978796	2.7022	0.0147621	7.50143	23.5457	1.35294	0.358468	10.4181	1.39034	0.333358	10.7317	AAA	PPP	AAA	AM	Unknown	Unknown	transmembrane receptor
ICOSLG	inducible T-cell co-stimulator ligand	211199_s_at	0.989151	2.59923	0.0477295	342.798	1342.59	-1.11516	0.827	299.983	-1.37659	0.505809	206.578	AAP	PPP	MAM	AA	membrane; membrane part;	receptor binding; binding; protein binding;	transmembrane receptor
ARNTL2	aryl hydrocarbon receptor nuclear translocator-like 2	224204_x_at	0.997866	2.5823	0.0258015	2064.71	6851.48	-1.04248	0.926	1877.27	1.03541	0.949	2145.78	PPP	PPP	PPP	PP	nucleus; intracellular;	sequence-specific DNA binding transcription factor activity; signal transducer activity; binding; protein binding; molecular transducer activity;	kinase
FLVCR1	feline leukemia virus subgroup C cellular receptor 1	222906_at	0.998688	2.55726	0.0218992	1953.83	5369.71	-1.03045	0.945	1875.46	1.06556	0.896	2018.32	PPP	PPP	PPP	PP	membrane; membrane part; plasma membrane;	signal transducer activity; receptor activity; transporter activity; molecular transducer activity;	transporter
C16orf46	chromosome 16 open reading frame 46	230281_at	0.990239	2.51562	0.0499891	332.593	721.934	1.22801	0.646407	399.437	-1.00616	0.993	334.52	PPP	PPP	PPP	PP	Unknown	Unknown	other
SLC1A5	solute carrier family 1 (neutral amino acid transporter), member 5	208916_at	0.976604	2.47363	0.0495625	1598.92	3864.35	-1.00121	0.998	1660.82	1.31685	0.558444	2035.67	PPP	PPP	PPP	PP	membrane; membrane part; intracellular; cytoplasm; plasma membrane;	signal transducer activity; receptor activity; transporter activity; amine transmembrane transporter activity; dicarboxylic acid transmembrane transporter activity; organic acid transmembrane transporter activity; organic acid:sodium symporter activity; binding; protein binding; cation transmembrane transporter activity; anion transmembrane transporter activity; ion transmembrane transporter acti…	other
C6orf150	chromosome 6 open reading frame 150	1559051_s_at	0.69066	2.37212	0.046514	1854.18	4288.85	-1.4088	0.38926	1363.22	1.28847	0.566191	2562.18	PPP	PPP	PPP	PP	Unknown	Unknown	phosphatase
C1orf126	chromosome 1 open reading frame 126	239120_at	0.991462	2.34723	0.0261284	27.6976	54.4375	-1.00977	0.982	27.2031	1.09966	0.825	31.0322	AAA	MPA	AAA	AP	Unknown	Unknown	other
NT5E	5'-nucleotidase, ecto (CD73)	1553994_at	0.986825	2.32026	0.0352492	5.86628	11.0762	-1.03107	0.945	5.44938	1.05054	0.923	6.30397	AAA	PPA	AAA	AA	membrane; membrane part; plasma membrane;	nucleotide binding; catalytic activity; binding; iron ion binding; ferrous iron binding; nucleotidase activity; 5'-nucleotidase activity; hydrolase activity; hydrolase activity, acting on ester bonds; phosphatase activity; phosphoric ester hydrolase activity; ion binding; cation binding; metal ion binding; transition metal ion binding;	phosphatase
PROSC	proline synthetase co-transcribed homolog (bacterial)	227315_x_at	0.997157	2.30833	0.0337173	2581.41	5296.75	1.17814	0.650616	3006.7	1.06332	0.901	2770.59	PPP	PPP	PPP	PP	intracellular; cytoplasm; mitochondrion;	Unknown	other
MAST2	microtubule associated serine/threonine kinase 2	211593_s_at	0.998664	2.26902	0.0159325	698.662	1511.31	1.1236	0.686998	801.062	1.15355	0.653387	800.107	PMP	PPP	PPP	PP	membrane; intracellular; cytoplasm; plasma membrane;	nucleotide binding; magnesium ion binding; nucleoside binding; purine nucleoside binding; catalytic activity; protein kinase activity; protein serine/threonine kinase activity; binding; protein binding; ATP binding; kinase activity; transferase activity; transferase activity, transferring phosphorus-containing groups; phosphotransferase activity, alcohol group as acceptor; purine nucleotide bindi…	other
TMEM33	transmembrane protein 33	238831_at	0.553686	2.25646	0.042797	14524.2	32387.2	-1.14111	0.736	12827.4	1.48057	0.298137	21205.5	PPP	PPP	PPP	PP	membrane; membrane part; intracellular; cytoplasm;	binding; protein binding;	transporter
INO80C	INO80 complex subunit C	229582_at	0.995468	2.21821	0.0442734	6329.63	15669.4	-1.11182	0.79	5671.59	1.01319	0.982	6398.32	PPP	PPP	PPP	PP	nucleus; intracellular;	Unknown	enzyme
PLSCR1	phospholipid scramblase 1	202446_s_at	0.649631	2.21535	0.0411243	16550.8	39002.5	-1.08828	0.833	15070.4	1.4836	0.27845	24196.5	PPP	PPP	PPP	PP	membrane; membrane part; plasma membrane;	transporter activity; lipid transporter activity; binding; calcium ion binding; protein binding; phospholipid transporter activity; SH3 domain binding; phospholipid scramblase activity; protein domain specific binding; substrate-specific transporter activity; ion binding; cation binding; metal ion binding;	enzyme
IL27RA	interleukin 27 receptor, alpha	222062_at	0.874463	2.20525	0.0474699	5546.57	12502.4	-1.23786	0.565769	4424.81	-2.44517	0.030408	2302.97	PPP	PPP	PPP	PP	membrane; membrane part; plasma membrane;	signal transducer activity; receptor activity; transmembrane receptor activity; cytokine receptor activity; binding; protein binding; cytokine binding; interleukin-27 receptor activity; interleukin-27 binding; molecular transducer activity;	transmembrane receptor
SH3BP2	SH3-domain binding protein 2	209371_s_at	0.945274	2.19911	0.0250133	4421.58	9324	-1.33521	0.342099	3252.65	-1.3915	0.290095	3046.06	PPP	PPP	PPP	PP	Unknown	signal transducer activity; SH3/SH2 adaptor activity; binding; protein binding; SH3 domain binding; protein domain specific binding; protein binding, bridging; molecular transducer activity; molecular adaptor activity;	other
GSPT1	G1 to S phase transition 1	217595_at	0.887753	2.19823	0.0242547	1725.29	3547.47	1.12916	0.701526	1910.9	1.33484	0.358231	2236.02	PPP	PPP	PPP	PP	intracellular;	nucleotide binding; nucleic acid binding; translation release factor activity; catalytic activity; GTPase activity; binding; protein binding; GTP binding; translation termination factor activity; translation factor activity, nucleic acid binding; pyrophosphatase activity; hydrolase activity; hydrolase activity, acting on acid anhydrides; hydrolase activity, acting on acid anhydrides, in phosphoru…	transporter
GBP4	guanylate binding protein 4	235574_at	0.882046	2.16953	0.256484	14199.8	40258.2	-2.1497	0.265493	6681.25	-6.27147	0.0201992	2583.99	PPP	PPP	PPP	PP	intracellular; cytoplasm;	nucleotide binding; catalytic activity; GTPase activity; binding; GTP binding; pyrophosphatase activity; hydrolase activity; hydrolase activity, acting on acid anhydrides; hydrolase activity, acting on acid anhydrides, in phosphorus-containing anhydrides; purine nucleotide binding; nucleoside-triphosphatase activity; guanyl nucleotide binding; ribonucleotide binding; purine ribonucleotide binding…	transporter
FAM57A	family with sequence similarity 57, member A	218898_at	0.846667	2.15187	0.037191	3979.47	8391.21	1.44121	0.27661	5650.79	1.22564	0.581906	4740.26	PPP	PPP	PPP	PP	membrane; membrane part; plasma membrane;	Unknown	other
ATP2C1	ATPase, Ca++ transporting, type 2C, member 1	212255_s_at	0.972904	2.14825	0.040559	3570.24	7859.93	1.23061	0.542203	4365.2	-1.04739	0.924	3285.69	PPP	PPP	PPP	PP	membrane; membrane part; intracellular; cytoplasm;	nucleotide binding; nucleoside binding; purine nucleoside binding; catalytic activity; signal transducer activity; transporter activity; manganese ion transmembrane transporter activity; calcium-transporting ATPase activity; binding; calcium ion binding; ATP binding; cation transmembrane transporter activity; ion transmembrane transporter activity; di-, tri-valent inorganic cation transmembrane t…	transmembrane receptor
LAPTM5	lysosomal protein transmembrane 5	201720_s_at	0.977383	2.13262	0.0463901	54215.1	121021	1.24883	0.525263	69509	1.01542	0.978	56451.6	PPP	PPP	PPP	PP	membrane; membrane part; intracellular; cytoplasm; plasma membrane;	Unknown	other
PTGS1	prostaglandin-endoperoxide synthase 1 (prostaglandin G/H synthase and cyclooxygenase)	205128_x_at	0.817644	2.13248	0.0395124	12645.3	26664.1	1.4346	0.285031	18608.1	1.03562	0.943	13424.5	PPP	PPP	PPP	PP	membrane; nucleus; membrane part; intracellular; cytoplasm; plasma membrane;	catalytic activity; peroxidase activity; prostaglandin-endoperoxide synthase activity; binding; iron ion binding; lipid binding; antioxidant activity; oxidoreductase activity; oxidoreductase activity, acting on peroxide as acceptor; oxidoreductase activity, acting on single donors with incorporation of molecular oxygen; oxidoreductase activity, acting on single donors with incorporation of molecu…	transmembrane receptor
ANKH	ankylosis, progressive homolog (mouse)	223092_at	0.662407	2.09927	0.0426878	304.65	519.752	-1.38794	0.327452	219.211	1.1678	0.6915	353.69	PPP	PPP	PPP	PP	membrane; membrane part; plasma membrane;	transporter activity; inorganic phosphate transmembrane transporter activity; anion transmembrane transporter activity; ion transmembrane transporter activity; inorganic anion transmembrane transporter activity; phosphate transmembrane transporter activity; secondary active transmembrane transporter activity; active transmembrane transporter activity; transmembrane transporter activity; substrate…	transporter
TP53BP2	tumor protein p53 binding protein, 2	203120_at	0.995468	2.07874	0.0300428	2360.16	4943.22	1.13443	0.685733	2792.69	1.08981	0.823	2701.44	PPP	PPP	PPP	PP	nucleus; intracellular; cytoplasm;	signal transducer activity; SH3/SH2 adaptor activity; binding; protein binding; transcription factor binding; SH3 domain binding; protein domain specific binding; protein binding, bridging; NF-kappaB binding; molecular transducer activity; molecular adaptor activity;	transmembrane receptor
IRF9	interferon regulatory factor 9	203882_at	0.993814	2.06944	0.0398662	2567.52	5691.57	1.13654	0.705565	3087.58	-1.03541	0.94	2662.67	PPP	PPP	PPP	PP	nucleus; intracellular; cytoplasm;	sequence-specific DNA binding transcription factor activity; binding; protein binding; identical protein binding;	other
SNHG12	small nucleolar RNA host gene 12 (non-protein coding)	228990_at	0.763726	2.05283	0.132495	7748.07	15603.2	-3.27513	0.0332469	2513.75	-1.82465	0.210615	4190.33	PPP	PPP	PPP	PP	Unknown	Unknown	G-protein coupled receptor
UBR1	ubiquitin protein ligase E3 component n-recognin 1	238528_at	0.611109	2.01312	0.0358446	2023.26	3783.2	1.18113	0.583384	2479.42	1.28683	0.425894	2627.99	PPP	PPP	PPP	PP	intracellular; cytoplasm;	catalytic activity; ubiquitin-protein ligase activity; binding; protein binding; zinc ion binding; ligase activity; ligase activity, forming carbon-nitrogen bonds; acid-amino acid ligase activity; small conjugating protein ligase activity; ion binding; cation binding; metal ion binding; transition metal ion binding;	enzyme
EPCAM	epithelial cell adhesion molecule	201839_s_at	0.456686	1.93867	0.689	1669.11	3178.82	-11.1447	0.12839	173.046	-31.0654	0.0356359	51.681	PPP	PPP	PMP	PA	membrane; membrane part; plasma membrane;	Unknown	other
ZNF239	zinc finger protein 239	206261_at	0.54378	1.75372	0.549752	297.835	575.695	-4.304	0.124149	69.4205	-9.43446	0.0256267	39.44	PPP	PPP	PPP	PA	nucleus; intracellular;	nucleic acid binding; DNA binding; RNA binding; binding; zinc ion binding; ion binding; cation binding; metal ion binding; transition metal ion binding;	transmembrane receptor
HOXB5	homeobox B5	205601_s_at	0.518064	1.67261	0.329978	5634.91	10243.4	-2.30614	0.133954	2564.71	-7.26534	0.00554905	952.794	PPP	PPP	PPP	PA	nucleus; intracellular;	nucleic acid binding; DNA binding; sequence-specific DNA binding transcription factor activity; binding; sequence-specific DNA binding;	ion channel
PDE4B	phosphodiesterase 4B, cAMP-specific	203708_at	0.690359	1.59286	0.334345	5864.1	11393	-1.95098	0.178182	3085.3	-3.28124	0.0273897	1717.36	PPP	PPP	PPP	PP	nucleus; intracellular; cytoplasm;	catalytic activity; cyclic-nucleotide phosphodiesterase activity; 3',5'-cyclic-nucleotide phosphodiesterase activity; 3',5'-cyclic-AMP phosphodiesterase activity; binding; phosphoric diester hydrolase activity; hydrolase activity; hydrolase activity, acting on ester bonds; phosphoric ester hydrolase activity; ion binding; cation binding; metal ion binding;	other
PHLDB1	pleckstrin homology-like domain, family B, member 1	212134_at	0.497393	1.42531	0.334069	493.017	806.81	-1.96148	0.0917974	250.176	-2.96714	0.0134649	167.927	PPP	PPP	PPP	AA	Unknown	Unknown	transporter
SORBS1	sorbin and SH3 domain containing 1	218087_s_at	0.475353	1.15604	0.872	142.039	253.787	-3.17408	0.134229	53.5931	-6.75896	0.0219804	21.7388	PPP	PPP	PPP	PP	membrane; nucleus; membrane part; cell junction; intracellular; cytoplasm; plasma membrane;	actin binding; signal transducer activity; SH3/SH2 adaptor activity; receptor binding; insulin receptor binding; binding; protein binding; cytoskeletal protein binding; enzyme binding; kinase binding; protein kinase binding; protein binding, bridging; protein complex binding; molecular transducer activity; molecular adaptor activity;	other
Extracellular Space
CDKN1A	cyclin-dependent kinase inhibitor 1A (p21, Cip1)	202284_s_at	0.948246	124.555	0.00383602	156.748	32088.9	1.5388	0.71	210.566	41.8128	0.00844419	7082.23	APA	PPP	PPP	PP	nucleus; intracellular; cytoplasm;	enzyme inhibitor activity; protein kinase inhibitor activity; cyclin-dependent protein kinase inhibitor activity; binding; protein binding; cyclin-dependent protein kinase regulator activity; kinase regulator activity; kinase inhibitor activity; protein kinase regulator activity; enzyme regulator activity; protein serine/threonine kinase inhibitor activity; cyclin binding; protein complex binding…	other
LPXN	leupaxin	216250_s_at	0.66866	84.7451	8.34702e-05	277.587	23954.1	8.0255	0.00393593	2269.64	29.7922	0.000542951	8470.53	PPP	PPP	PPP	PP	intracellular; cytoplasm;	binding; zinc ion binding; ion binding; cation binding; metal ion binding; transition metal ion binding;	cytokine
PRG2	proteoglycan 2, bone marrow (natural killer cell activator, eosinophil granule major basic protein)	211743_s_at	0.98155	63.8823	0.0146311	330.383	19552.1	8.3428	0.143067	3495.41	13.8903	0.0688032	4212.2	AMA	PPP	PPP	PP	intracellular; cytoplasm; extracellular region;	pattern binding; binding; sugar binding; glycosaminoglycan binding; heparin binding; carbohydrate binding; polysaccharide binding;	other
MMP9	matrix metallopeptidase 9 (gelatinase B, 92kDa gelatinase, 92kDa type IV collagenase)	203936_s_at	0.9993	57.6829	0.00873323	178.495	20134.4	1.21896	0.882	208.423	1.41199	0.814	260.816	MAA	PPP	MPP	PP	extracellular region;	catalytic activity; endopeptidase activity; metalloendopeptidase activity; binding; protein binding; collagen binding; peptidase activity; metallopeptidase activity; zinc ion binding; hydrolase activity; ion binding; cation binding; metal ion binding; transition metal ion binding; peptidase activity, acting on L-amino acid peptides;	other
THBS1	thrombospondin 1	201110_s_at	0.999802	43.9678	0.0102894	15.1443	683.845	4.13905	0.219453	83.4285	4.50302	0.191528	67.5675	PAA	PPP	PPP	PP	membrane; membrane part; intracellular; cytoplasm; cell surface; extracellular region; plasma membrane;	phosphatidylserine binding; pattern binding; glycoprotein binding; fibronectin binding; receptor binding; integrin binding; structural molecule activity; binding; calcium ion binding; protein binding; collagen binding; glycosaminoglycan binding; phospholipid binding; lipoprotein binding; heparin binding; lipid binding; fibroblast growth factor binding; growth factor binding; cytokine binding; low…	other
FERMT2	fermitin family member 2	209210_s_at	0.998953	40.5616	0.00332094	21.9306	607.04	-1.42303	0.668498	12.6777	1.31248	0.783151	30.2064	APA	PPP	AAA	PA	membrane; membrane part; cell junction; intracellular; cytoplasm; plasma membrane;	Unknown	other
NID1	nidogen 1	202007_at	0.999899	37.008	0.00332094	38.3535	1472.75	2.83358	0.196202	140.79	1.83271	0.464735	97.7125	PPM	PPP	PPP	MP	membrane; extracellular region; extracellular matrix part;	binding; calcium ion binding; protein binding; ion binding; cation binding; metal ion binding;	other
EBI3	Epstein-Barr virus induced 3	219424_at	0.999113	36.5875	0.0138757	231.784	19131	-1.41765	0.784	156.381	-1.18294	0.919	190.229	PAA	PPP	AAA	AA	membrane; extracellular region; plasma membrane;	signal transducer activity; receptor activity; transmembrane receptor activity; cytokine receptor activity; receptor binding; cytokine activity; cytokine receptor binding; binding; protein binding; cytokine binding; interleukin-27 receptor binding; molecular transducer activity;	cytokine
ICAM1	intercellular adhesion molecule 1	202638_s_at	0.999385	34.9373	0.00820291	244.355	13432.1	1.24608	0.845	284.232	1.51533	0.724704	369.594	PPP	PPP	PPP	PP	membrane; cell surface; membrane part; extracellular region; plasma membrane;	signal transducer activity; receptor activity; transmembrane receptor activity; receptor binding; integrin binding; binding; protein binding; protein complex binding; molecular transducer activity;	other
IL1RL1	interleukin 1 receptor-like 1	242809_at	0.998933	25.6324	0.00614298	510.554	21331.1	-1.0781	0.942	441.226	-1.96573	0.446909	243.283	PPP	PPP	PPP	PP	membrane; membrane part; cell surface; extracellular region; plasma membrane;	interleukin-33 binding; interleukin-33 receptor activity; signal transducer activity; receptor activity; transmembrane receptor activity; cytokine receptor activity; interleukin-1 receptor activity; receptor signaling protein activity; binding; protein binding; growth factor binding; cytokine binding; interleukin-1 binding; molecular transducer activity;	other
FERMT2	fermitin family member 2	209209_s_at	0.99933	25.0751	0.00420902	16.0996	413.94	-1.08665	0.927	14.753	1.43429	0.68032	24.9688	AAA	PPP	AAA	AA	membrane; membrane part; cell junction; intracellular; cytoplasm; plasma membrane;	Unknown	other
FLT1	fms-related tyrosine kinase 1 (vascular endothelial growth factor/vascular permeability factor receptor)	226497_s_at	0.997736	23.0843	0.00276691	216.226	5037.23	-2.49111	0.177298	88.5011	-5.37485	0.0236119	41.1115	PPP	PPP	PPP	PP	membrane; membrane part; intracellular; cytoplasm; extracellular region; plasma membrane;	nucleotide binding; nucleoside binding; purine nucleoside binding; catalytic activity; protein kinase activity; protein tyrosine kinase activity; transmembrane receptor protein tyrosine kinase activity; signal transducer activity; receptor activity; transmembrane receptor activity; vascular endothelial growth factor receptor activity; binding; protein binding; ATP binding; kinase activity; transf…	growth factor
IL18RAP	interleukin 18 receptor accessory protein	207072_at	0.997153	19.4804	0.00447609	73.0825	1520.44	1.08828	0.921	81.7961	3.10314	0.121412	228.145	AAP	PPP	AAA	PP	membrane; membrane part;	signal transducer activity; receptor activity; transmembrane receptor activity; molecular transducer activity;	cytokine
230499_at	Unknown	230499_at	0.999414	17.9443	0.0140738	194.723	5235.33	1.06226	0.959	205.155	1.24982	0.857	270.338	APA	PPP	PPM	PA	Unknown	Unknown	other
REG4	regenerating islet-derived family, member 4	223447_at	0.845461	15.7767	0.0205355	34.551	668.521	1.27762	0.828	54.0259	4.57137	0.142244	216.401	AAA	PPP	AAA	PA	extracellular region;	binding; sugar binding; carbohydrate binding;	other
THBS1	thrombospondin 1	201108_s_at	0.99862	13.0773	0.0185719	71.1661	1107.15	2.79521	0.263587	216.165	2.16556	0.419943	152.935	AAA	PPP	PPP	PP	membrane; cell surface; membrane part; extracellular region; intracellular; cytoplasm; plasma membrane;	phosphatidylserine binding; pattern binding; glycoprotein binding; fibronectin binding; receptor binding; integrin binding; structural molecule activity; binding; calcium ion binding; protein binding; collagen binding; glycosaminoglycan binding; phospholipid binding; lipoprotein binding; heparin binding; lipid binding; fibroblast growth factor binding; growth factor binding; cytokine binding; low…	other
NID1	nidogen 1	202008_s_at	0.999362	13.0196	0.00157442	88.5437	1258.13	1.13542	0.799	104.095	-1.0145	0.984	85.8827	PAP	PPP	PPP	PP	membrane; extracellular region; extracellular matrix part;	binding; calcium ion binding; protein binding; ion binding; cation binding; metal ion binding;	other
CCL5	chemokine (C-C motif) ligand 5	1405_i_at	0.999186	12.1211	0.0244536	12.6717	188.881	-1.09702	0.937	11.4272	1.55366	0.69439	19.2991	AAA	PPP	AAA	AA	intracellular; cytoplasm; extracellular region;	G-protein-coupled receptor binding; signal transducer activity; receptor binding; cytokine activity; cytokine receptor binding; binding; protein binding; chemokine activity; chemoattractant activity; chemokine receptor binding; molecular transducer activity;	cytokine
BVES	blood vessel epicardial substance	223853_at	0.956702	12.0228	0.00538441	11.9214	88.8525	1.22385	0.762	13.7837	2.30204	0.186306	28.6608	AAA	PPA	AAA	PP	membrane; membrane part; cell junction; plasma membrane;	structural molecule activity; binding; protein binding;	growth factor
GPX3	glutathione peroxidase 3 (plasma)	201348_at	0.99969	11.9637	0.035872	240.52	3617.41	1.73518	0.610458	438.984	1.21288	0.896	291.943	PPP	PPP	PPP	PP	extracellular region;	catalytic activity; peroxidase activity; glutathione peroxidase activity; binding; protein binding; transcription factor binding; selenium binding; antioxidant activity; oxidoreductase activity; oxidoreductase activity, acting on peroxide as acceptor; peptide binding; glutathione binding;	enzyme
HSPA2	heat shock 70kDa protein 2	211538_s_at	0.997924	10.632	0.0181913	226.434	3299.31	-1.5696	0.591936	116.909	1.05897	0.964	179.423	PPP	PPP	PPP	PP	intracellular; cytoplasm; cell surface; mitochondrion;	nucleotide binding; nucleoside binding; purine nucleoside binding; binding; protein binding; ATP binding; purine nucleotide binding; adenyl nucleotide binding; ribonucleotide binding; purine ribonucleotide binding; adenyl ribonucleotide binding; unfolded protein binding;	other
NR4A3	nuclear receptor subfamily 4, group A, member 3	209959_at	0.997256	9.95047	0.00878595	43.1193	833.597	-1.30062	0.702182	39.3625	2.58717	0.157961	118.449	AAA	PPP	AAA	MP	nucleus; intracellular;	nucleic acid binding; DNA binding; sequence-specific DNA binding transcription factor activity; steroid hormone receptor activity; signal transducer activity; receptor activity; ligand-dependent nuclear receptor activity; thyroid hormone receptor activity; binding; zinc ion binding; transcription activator activity; transcription regulator activity; ion binding; cation binding; sequence-specific …	cytokine
DLC1	deleted in liver cancer 1	210762_s_at	0.93317	7.78139	0.00444885	263.524	2213.98	2.91755	0.0560947	810.295	-1.35382	0.577863	185.087	PPP	PPP	PPP	PP	membrane; nucleus; membrane part; cell junction; intracellular; cytoplasm; plasma membrane;	small GTPase regulator activity; GTPase activator activity; Ras GTPase activator activity; Rho GTPase activator activity; binding; protein binding; enzyme activator activity; cytoskeletal protein binding; vinculin binding; enzyme binding; protein domain specific binding; enzyme regulator activity; Rac GTPase activator activity; GTPase regulator activity; SH2 domain binding; phospholipase binding;…	cytokine
THBS1	thrombospondin 1	201109_s_at	0.997742	6.74797	0.0338861	154.188	1132.34	1.5535	0.589648	269.397	1.18887	0.873	164.784	AAA	MPP	APA	AP	membrane; membrane part; intracellular; cytoplasm; cell surface; extracellular region; plasma membrane;	phosphatidylserine binding; pattern binding; glycoprotein binding; fibronectin binding; receptor binding; integrin binding; structural molecule activity; binding; calcium ion binding; protein binding; collagen binding; glycosaminoglycan binding; phospholipid binding; lipoprotein binding; heparin binding; lipid binding; fibroblast growth factor binding; growth factor binding; cytokine binding; low…	other
YES1	v-yes-1 Yamaguchi sarcoma viral oncogene homolog 1	202933_s_at	0.965227	6.23213	0.0019507	1539.36	8737.45	1.9435	0.0900416	3081.75	1.92478	0.0781134	3042.69	PPP	PPP	PPP	PP	intracellular; cytoplasm;	nucleotide binding; nucleoside binding; purine nucleoside binding; catalytic activity; protein kinase activity; protein tyrosine kinase activity; non-membrane spanning protein tyrosine kinase activity; binding; protein binding; ATP binding; kinase activity; transferase activity; transferase activity, transferring phosphorus-containing groups; phosphotransferase activity, alcohol group as acceptor…	enzyme
SAMD4A	sterile alpha motif domain containing 4A	212845_at	0.942841	5.90638	0.012501	17.4723	113.841	2.04487	0.214986	46.3735	1.40297	0.58801	28.5046	AAP	PPP	PAP	AA	membrane; membrane part; cell junction; intracellular; cytoplasm; plasma membrane;	translation repressor activity; translation regulator activity;	other
STAT1	signal transducer and activator of transcription 1, 91kDa	209969_s_at	0.98111	5.64345	0.0131383	477.554	2144.52	1.47601	0.479649	628.371	1.89945	0.256968	819.826	AAP	PPP	PPP	PP	nucleus; intracellular; cytoplasm;	nucleic acid binding; DNA binding; sequence-specific DNA binding transcription factor activity; signal transducer activity; receptor signaling protein activity; ; binding; calcium ion binding; protein binding; ion binding; cation binding; sequence-specific DNA binding; metal ion binding; molecular transducer activity;	cytokine
CLDND1	claudin domain containing 1	208925_at	0.741975	5.57551	0.00813255	2769.49	15986	1.92881	0.186591	5432.24	2.62227	0.059321	7042.35	PPP	PPP	PPP	PP	membrane; membrane part;	Unknown	other
IL15	interleukin 15	205992_s_at	0.804646	5.5061	0.0183502	27.2485	186.709	3.2395	0.0789546	87.8706	2.39652	0.156941	62.3992	MMM	PPP	PPP	PP	membrane; nucleus; membrane part; extracellular region; intracellular; cytoplasm; plasma membrane;	signal transducer activity; receptor binding; cytokine activity; cytokine receptor binding; binding; protein binding; molecular transducer activity;	growth factor
TAF13	TAF13 RNA polymerase II, TATA box binding protein (TBP)-associated factor, 18kDa	205966_at	0.994494	5.45211	0.0205987	6288.83	39331.8	-1.12187	0.872	5452.38	1.55141	0.513075	9597.83	PPP	PPP	PPP	PP	nucleus; intracellular;	sequence-specific DNA binding transcription factor activity; RNA polymerase II transcription factor activity; binding; protein binding; protein C-terminus binding; general RNA polymerase II transcription factor activity; transcription regulator activity;	cytokine
PPIC	peptidylprolyl isomerase C (cyclophilin C)	204517_at	0.984432	5.42497	0.0492114	41.017	251.805	-2.67645	0.22796	14.7709	-3.51993	0.124183	11.5314	MPP	PPP	AAA	AP	intracellular; cytoplasm;	peptidyl-prolyl cis-trans isomerase activity; catalytic activity; binding; protein binding; drug binding; cyclosporin A binding; isomerase activity; cis-trans isomerase activity; peptide binding; unfolded protein binding;	cytokine
CCL5	chemokine (C-C motif) ligand 5	1555759_a_at	0.838744	5.42178	0.036817	122.853	758.581	1.64796	0.492763	197.375	2.48321	0.224404	313.685	AAA	PPM	AAA	PP	extracellular region; intracellular; cytoplasm;	G-protein-coupled receptor binding; signal transducer activity; receptor binding; cytokine activity; cytokine receptor binding; binding; protein binding; chemokine activity; chemoattractant activity; chemokine receptor binding; molecular transducer activity;	cytokine
MLLT4	myeloid/lymphoid or mixed-lineage leukemia (trithorax homolog, Drosophila); translocated to, 4	214939_x_at	0.999294	4.77784	0.00447609	459.004	2511.34	1.19359	0.644035	563.445	-1.00603	0.992	447.758	AAP	PPP	PMP	AA	membrane; membrane part; cell junction; intracellular; cytoplasm; plasma membrane;	binding; protein binding; protein C-terminus binding;	cytokine
TMBIM1	transmembrane BAX inhibitor motif containing 1	217730_at	0.766802	4.4177	0.00444615	6054.08	27320.2	2.52139	0.0302133	15361.8	1.63547	0.175445	9873.43	PPP	PPP	PPP	PP	membrane; membrane part;	Unknown	peptidase
240498_at	Unknown	240498_at	0.967478	4.28306	0.01707	167.559	606.518	-2.15217	0.148094	76.4602	-1.84126	0.233748	86.4897	AAA	PPA	AAA	AA	Unknown	Unknown	growth factor
MTSS1	metastasis suppressor 1	229780_at	0.998273	4.16634	0.00854055	442.919	1817.85	1.29343	0.522797	561.084	1.06131	0.917	428.822	MPP	PPP	PPP	PP	intracellular; cytoplasm;	actin binding; actin monomer binding; receptor binding; binding; protein binding; cytoskeletal protein binding; cytoskeletal adaptor activity; SH3 domain binding; protein domain specific binding; molecular adaptor activity;	growth factor
CEP170	centrosomal protein 170kDa	207719_x_at	0.648081	4.06861	0.0462807	1629.37	6979.23	1.90711	0.320535	3066.15	2.18606	0.238251	3415.82	PPP	PPP	PPP	PP	intracellular; cytoplasm;	Unknown	peptidase
SYNJ2	synaptojanin 2	212828_at	0.994551	4.03597	0.0222194	6628.44	30520.1	-1.30455	0.616366	5376.22	-1.54107	0.433361	4690.49	PPP	PPP	PPP	PP	membrane; membrane part; intracellular; cytoplasm; mitochondrion; plasma membrane;	nucleic acid binding; RNA binding; catalytic activity; inositol or phosphatidylinositol phosphatase activity; phosphatidylinositol-4,5-bisphosphate 5-phosphatase activity; inositol-polyphosphate 5-phosphatase activity; binding; protein binding; hydrolase activity; hydrolase activity, acting on ester bonds; phosphatase activity; SH3 domain binding; protein domain specific binding; PDZ domain bindi…	other
CCL5	chemokine (C-C motif) ligand 5	204655_at	0.986273	4.02831	0.032274	74.5769	313.386	-1.04477	0.952	79.8067	1.4576	0.554433	115.163	AAP	PPP	PAA	PP	extracellular region; intracellular; cytoplasm;	G-protein-coupled receptor binding; signal transducer activity; receptor binding; cytokine activity; cytokine receptor binding; binding; protein binding; chemokine activity; chemoattractant activity; chemokine receptor binding; molecular transducer activity;	other
CRY1	cryptochrome 1 (photolyase-like)	209674_at	0.948295	4.00345	0.011405	423.679	1806.98	1.04676	0.93	492.294	1.75609	0.196397	747.574	PPP	PPP	PPP	PP	nucleus; intracellular; cytoplasm; mitochondrion;	nucleotide binding; nucleic acid binding; DNA binding; catalytic activity; DNA photolyase activity; signal transducer activity; receptor activity; transmembrane receptor activity; G-protein coupled receptor activity; binding; protein binding; G-protein coupled photoreceptor activity; photoreceptor activity; lyase activity; carbon-carbon lyase activity; molecular transducer activity;	growth factor
WWC3	WWC family member 3	225273_at	0.996883	3.97768	0.0189889	805.078	3513.34	-1.07724	0.9	731.12	1.28345	0.658792	1001.66	PPP	PPP	PPP	PP	Unknown	Unknown	other
FOSL2	FOS-like antigen 2	228188_at	0.53661	3.72025	0.0202958	7602.08	26940.9	1.6615	0.290405	12347.6	1.81524	0.222878	14574.6	PPP	PPP	PPP	PP	nucleus; intracellular;	nucleic acid binding; DNA binding; sequence-specific DNA binding transcription factor activity; binding; protein binding; sequence-specific DNA binding; protein dimerization activity;	growth factor
COL8A2	collagen, type VIII, alpha 2	221900_at	0.97565	3.70516	0.00753679	102.94	295.216	-1.4631	0.290436	66.4272	-1.15352	0.738857	92.7738	PPA	PPA	AAA	AP	extracellular region; extracellular matrix part;	structural molecule activity; extracellular matrix structural constituent; binding; protein binding; protein binding, bridging;	other
SMAD3	SMAD family member 3	205398_s_at	0.999638	3.68629	0.0461622	3068.27	13916.4	1.15027	0.837	3577.7	1.03541	0.97	3161.34	PPP	PPP	PPP	PP	membrane; nucleus; intracellular; cytoplasm; plasma membrane;	regulatory region DNA binding; nucleic acid binding; DNA binding; double-stranded DNA binding; sequence-specific DNA binding transcription factor activity; RNA polymerase II transcription factor activity; specific RNA polymerase II transcription factor activity; ligand-regulated transcription factor activity; signal transducer activity; receptor signaling protein activity; transmembrane receptor …	growth factor
ASPN	asporin	219087_at	0.912996	3.52783	0.0484465	59.5516	162.964	-1.21167	0.763	52.5318	1.08654	0.921	81.735	PPM	PPP	PMP	PP	extracellular region;	binding; calcium ion binding; protein binding; ion binding; cation binding; metal ion binding;	other
PDLIM5	PDZ and LIM domain 5	216804_s_at	0.99289	3.4889	0.0257189	438.166	1510.8	1.27491	0.624561	495.141	1.5831	0.365548	613.575	PPP	PPP	PPP	PP	membrane; membrane part; cell junction; intracellular; cytoplasm; plasma membrane;	actin binding; protein kinase C binding; binding; protein binding; cytoskeletal protein binding; zinc ion binding; enzyme binding; kinase binding; protein kinase binding; actinin binding; ion binding; cation binding; metal ion binding; transition metal ion binding;	growth factor
237590_at	Unknown	237590_at	0.85921	3.40523	0.0220508	50.3037	125.282	1.50527	0.369687	69.2551	-1.40206	0.490971	31.9478	PPA	PPP	PPP	PA	Unknown	Unknown	growth factor
WIPI1	WD repeat domain, phosphoinositide interacting 1	203827_at	0.993162	3.39309	0.0193992	1499.86	5345.31	1.42785	0.411257	2194.63	1.11851	0.844	1709.91	PPP	PPP	PPP	PP	membrane; intracellular; cytoplasm;	receptor binding; binding; protein binding; phospholipid binding; lipid binding; estrogen receptor binding; phosphatidylinositol-3-phosphate binding; phosphoinositide binding; nuclear hormone receptor binding; steroid hormone receptor binding; androgen receptor binding; hormone receptor binding;	other
CLTC	clathrin, heavy chain (Hc)	210498_at	0.616345	3.27665	0.0240282	19.2406	44.5119	1.65095	0.27394	30.3379	1.52242	0.374587	26.528	APP	PPA	PPP	PP	membrane; membrane part; intracellular; mitochondrion; cytoplasm; plasma membrane;	structural molecule activity; binding; protein binding;	cytokine
RELB	v-rel reticuloendotheliosis viral oncogene homolog B	205205_at	0.994524	3.24651	0.0205061	265.383	828.498	-1.08188	0.874	236.76	-1.18015	0.748808	218.972	PPP	PPP	PPP	PP	nucleus; intracellular; cytoplasm;	sequence-specific DNA binding transcription factor activity; transcription cofactor activity; transcription corepressor activity; binding; protein binding; transcription factor binding; transcription repressor activity; transcription regulator activity;	cytokine
ENOX2	ecto-NOX disulfide-thiol exchanger 2	204644_at	0.591285	3.1329	0.0245633	85.5919	219.75	1.15373	0.764	102.066	1.48327	0.39113	134.236	APA	PPA	PPP	PP	membrane; membrane part; intracellular; cytoplasm; cell surface; extracellular region; plasma membrane;	nucleotide binding; nucleic acid binding; catalytic activity; binding; protein disulfide oxidoreductase activity; disulfide oxidoreductase activity; oxidoreductase activity; oxidoreductase activity, acting on a sulfur group of donors;	cytokine
GDF3	growth differentiation factor 3	220053_at	0.983028	3.02767	0.0299279	28.38	98.4918	-1.03521	0.951	28.5688	1.4378	0.449708	40.1108	AAA	PPP	AAA	AA	extracellular region;	receptor binding; cytokine activity; binding; protein binding; growth factor activity;	growth factor
CFLAR	CASP8 and FADD-like apoptosis regulator	210563_x_at	0.99688	3.00445	0.0476372	10545.1	31694.1	-1.09834	0.874	9385.12	-1.03832	0.961	10222.2	PPP	PPP	PPP	PP	Unknown	catalytic activity; endopeptidase activity; cysteine-type endopeptidase activity; binding; protein binding; peptidase activity; cysteine-type peptidase activity; hydrolase activity; peptidase activity, acting on L-amino acid peptides;	other
GPR143	G protein-coupled receptor 143	206696_at	0.839701	2.97252	0.0212682	36.0898	119.785	1.23924	0.599931	47.7443	1.56786	0.275591	61.2189	AAA	AMP	AAA	AA	membrane; membrane part; intracellular; cytoplasm; plasma membrane;	signal transducer activity; receptor activity; transmembrane receptor activity; G-protein coupled receptor activity; binding; protein binding; molecular transducer activity;	cytokine
239668_at	Unknown	239668_at	0.928934	2.78692	0.0231525	251.21	573.979	1.50216	0.296527	352.378	1.04718	0.934	265.03	PPP	PPP	PPP	PP	Unknown	Unknown	other
LEPR	leptin receptor	211354_s_at	0.999679	2.76041	0.0127351	70.6928	190.811	1.14688	0.681631	83.5141	1.05643	0.903	78.2534	MPP	PPP	PPP	PP	membrane; membrane part; extracellular region; plasma membrane;	signal transducer activity; receptor activity; transmembrane receptor activity; cytokine receptor activity; G-protein coupled receptor activity; binding; protein binding; protein-hormone receptor activity; peptide hormone binding; cytokine binding; peptide binding; hormone binding; molecular transducer activity;	cytokine
GDF11	growth differentiation factor 11	216860_s_at	0.995992	2.71343	0.026102	355.831	1509.69	1.61694	0.230742	552.057	1.28614	0.55937	454.851	PPP	PPP	PPP	PP	extracellular region;	receptor binding; cytokine activity; binding; protein binding; growth factor activity;	other
ACVR1	activin A receptor, type I	203935_at	0.979465	2.67247	0.0131383	389.046	1327.03	-1.49654	0.212385	255.353	-1.60306	0.14306	233.307	APP	PPP	PPP	PP	membrane; membrane part; plasma membrane;	nucleotide binding; nucleoside binding; purine nucleoside binding; catalytic activity; protein kinase activity; protein serine/threonine kinase activity; transmembrane receptor protein serine/threonine kinase activity; receptor signaling protein serine/threonine kinase activity; signal transducer activity; receptor activity; transmembrane receptor activity; transforming growth factor beta recepto…	peptidase
CALR	calreticulin	212952_at	0.965562	2.61032	0.0252389	155983	414861	-1.05117	0.911	147866	1.30194	0.511797	202384	PPP	PPP	PPP	PP	membrane; nucleus; membrane part; intracellular; cytoplasm; cell surface; extracellular region; plasma membrane;	opsonin binding; complement binding; complement component C1q binding; nucleic acid binding; DNA binding; RNA binding; mRNA binding; receptor binding; integrin binding; binding; calcium ion binding; protein binding; sugar binding; zinc ion binding; transcription repressor activity; enzyme binding; carbohydrate binding; transcription regulator activity; ubiquitin protein ligase binding; protein co…	other
KIAA0802	KIAA0802	213358_at	0.998776	2.59703	0.0124031	8.66251	35.339	1.09834	0.774	8.75072	-1.04718	0.913	8.05474	AAA	PPP	AAA	AA	Unknown	Unknown	other
KPNA4	karyopherin alpha 4 (importin alpha 3)	209653_at	0.999947	2.5417	0.0138596	1001.55	6442.26	1.35722	0.313892	1421.5	1.37161	0.309932	1411.92	PPP	PPP	PPP	PP	membrane; nucleus; membrane part; intracellular; cytoplasm;	transporter activity; binding; protein binding; protein transporter activity; substrate-specific transporter activity;	cytokine
XPR1	xenotropic and polytropic retrovirus receptor 1	244755_at	0.994543	2.48535	0.0489237	37.4071	91.1171	-1.08285	0.871	33.682	-1.15976	0.779318	33.8653	AAP	PPP	AMP	PP	membrane; membrane part; plasma membrane;	signal transducer activity; receptor activity; transmembrane receptor activity; G-protein coupled receptor activity; molecular transducer activity;	growth factor
DDX52	DEAD (Asp-Glu-Ala-Asp) box polypeptide 52	212834_at	0.99551	2.4358	0.0464224	557.003	1207.27	1.14683	0.756	636.673	1.20658	0.697005	662.88	PPP	PPP	PPP	PP	nucleus; intracellular;	nucleotide binding; nucleoside binding; purine nucleoside binding; nucleic acid binding; RNA binding; catalytic activity; helicase activity; binding; ATP binding; ATP-dependent helicase activity; pyrophosphatase activity; hydrolase activity; hydrolase activity, acting on acid anhydrides; hydrolase activity, acting on acid anhydrides, in phosphorus-containing anhydrides; ATPase activity; purine nu…	other
GBP4	guanylate binding protein 4	235175_at	0.914388	2.37952	0.116934	7179.52	20576.4	-1.48106	0.466652	4841.51	-4.14873	0.0224691	1972.56	PPP	PPP	PPP	PP	intracellular; cytoplasm;	nucleotide binding; catalytic activity; GTPase activity; binding; GTP binding; pyrophosphatase activity; hydrolase activity; hydrolase activity, acting on acid anhydrides; hydrolase activity, acting on acid anhydrides, in phosphorus-containing anhydrides; purine nucleotide binding; nucleoside-triphosphatase activity; guanyl nucleotide binding; ribonucleotide binding; purine ribonucleotide binding…	other
ANGPTL2	angiopoietin-like 2	213001_at	0.998206	2.11528	0.0350104	44.2023	78.3491	1.11405	0.752	49.2355	1.12092	0.770066	47.1681	AAP	PPA	MAA	AA	extracellular region;	receptor binding; binding; protein binding;	other
SAMD14	sterile alpha motif domain containing 14	213866_at	0.945958	1.94082	0.0919897	584.405	1686.06	-1.8177	0.139591	336.093	-2.5158	0.0304122	268.981	PPP	PPP	PPP	PA	Unknown	Unknown	other
TIMP3	TIMP metallopeptidase inhibitor 3	201148_s_at	0.401411	1.63843	0.277711	1617.72	3071.39	1.45421	0.403823	2487.25	-3.45319	0.0191372	469.493	PPP	PPP	PPP	PP	extracellular region; extracellular matrix part; intracellular; cytoplasm;	enzyme inhibitor activity; endopeptidase inhibitor activity; binding; protein binding; metalloendopeptidase inhibitor activity; metalloenzyme regulator activity; enzyme regulator activity; peptidase inhibitor activity; ion binding; cation binding; metal ion binding; metalloenzyme inhibitor activity; peptidase regulator activity; endopeptidase regulator activity;	other
SRGAP1	SLIT-ROBO Rho GTPase activating protein 1	1569269_s_at	0.524972	1.4033	0.253752	263.088	398.225	-2.28269	0.0236435	118.826	-1.86396	0.0509252	147.089	AAA	MMM	AAA	AA	intracellular;	small GTPase regulator activity; GTPase activator activity; Ras GTPase activator activity; Rho GTPase activator activity; binding; protein binding; enzyme activator activity; Ras GTPase binding; Rho GTPase binding; enzyme binding; enzyme regulator activity; GTPase regulator activity; small GTPase binding; GTPase binding; nucleoside-triphosphatase regulator activity;	cytokine
Unknown
231067_s_at	Unknown	231067_s_at	0.999088	179.6	0.00153492	40.8144	5724.49	-1.67556	0.574371	20.7949	-1.90237	0.514504	15.8775	APA	PPP	AAA	AA	Unknown	Unknown	enzyme
AKAP12	A kinase (PRKA) anchor protein 12	227529_s_at	0.999089	150.594	0.000491541	22.5107	3305.93	-1.89286	0.368579	9.16662	-1.69687	0.488323	10.5073	PPA	PPP	PAA	AP	intracellular; cytoplasm;	binding; protein binding; adenylate cyclase binding; enzyme binding; protein kinase A binding;	other
CTTNBP2	cortactin binding protein 2	232136_s_at	0.995184	131.719	0.000388637	7.00751	1106.09	1.54966	0.512739	10.9816	17.17	0.00358265	141.045	AAA	PPP	PPA	PP	Unknown	binding; protein binding;	other
KYNU	kynureninase (L-kynurenine hydrolase)	217388_s_at	0.822795	66.9608	0.0305708	39.1438	10286.4	1.39934	0.865	89.1126	64.1357	0.0311344	3014.2	AAA	PPP	AAA	PP	intracellular; cytoplasm; mitochondrion;	catalytic activity; binding; protein binding; hydrolase activity; hydrolase activity, acting on acid carbon-carbon bonds; hydrolase activity, acting on acid carbon-carbon bonds, in ketonic substances; vitamin binding; pyridoxal phosphate binding; kynureninase activity; identical protein binding; protein homodimerization activity; protein dimerization activity; cofactor binding; vitamin B6 binding;	other
AHRR	aryl-hydrocarbon receptor repressor	229354_at	0.881038	64.9019	0.00332782	102.978	7950.9	5.08625	0.102712	680.685	23.0764	0.00830568	2298.09	AAA	PPP	PPA	PP	nucleus; intracellular; cytoplasm;	nucleic acid binding; DNA binding; signal transducer activity; binding; transcription regulator activity; molecular transducer activity;	other
IL21R	interleukin 21 receptor	237753_at	0.999733	52.8604	0.0074779	429.287	32600.4	2.04797	0.508114	1031.62	2.72868	0.374262	1417.12	PPP	PPP	PPP	PP	membrane; membrane part;	interleukin-21 receptor activity; signal transducer activity; receptor activity; transmembrane receptor activity; cytokine receptor activity; binding; protein binding; cytokine binding; interleukin-21 binding; molecular transducer activity;
IRAK2	interleukin-1 receptor-associated kinase 2	231779_at	0.999589	43.7389	0.00854346	419.834	29115.4	3.51655	0.246938	1385.97	1.44457	0.780714	559.999	PPP	PPP	PPP	PP	cell surface;	nucleotide binding; nucleoside binding; purine nucleoside binding; catalytic activity; protein kinase activity; protein serine/threonine kinase activity; receptor signaling protein serine/threonine kinase activity; NF-kappaB-inducing kinase activity; signal transducer activity; receptor signaling protein activity; binding; protein binding; ATP binding; kinase activity; transferase activity; trans…	other
SLC41A2	solute carrier family 41, member 2	235299_at	0.997789	35.9085	0.0194801	35.5816	2859.52	1.11182	0.947	32.8653	10.0283	0.0859453	295.61	MMA	PPP	PAP	PP	membrane; membrane part; plasma membrane;	transporter activity; cation transmembrane transporter activity; ion transmembrane transporter activity; transmembrane transporter activity; substrate-specific transmembrane transporter activity; substrate-specific transporter activity;	other
238950_at	Unknown	238950_at	0.999194	34.4419	0.0198063	11.9274	1165.55	-1.10318	0.95	11.7058	-1.14111	0.943	10.1802	AAA	PPP	AAA	AA	Unknown	Unknown	other
SLC41A2	solute carrier family 41, member 2	243894_at	0.998666	32.955	0.0131383	17.9705	1118.69	1.76879	0.614782	33.3447	5.88701	0.122163	120.003	AAA	PPP	AAA	AP	membrane; membrane part; plasma membrane;	transporter activity; cation transmembrane transporter activity; ion transmembrane transporter activity; transmembrane transporter activity; substrate-specific transmembrane transporter activity; substrate-specific transporter activity;	other
FMNL3	formin-like 3	238823_at	0.999251	32.5106	0.00586606	106.736	5071.92	1.07047	0.951	133.263	-1.37876	0.768269	90.1111	PPP	PPP	PPP	PP	Unknown	actin binding; binding; protein binding; cytoskeletal protein binding;
TUBAL3	tubulin, alpha-like 3	220310_at	0.999414	31.3871	5.76849e-05	14.6669	861.152	1.18589	0.637467	22.6448	1.00472	0.993	17.9192	AAA	PPP	AAP	AA	intracellular;	nucleotide binding; catalytic activity; GTPase activity; structural molecule activity; binding; GTP binding; pyrophosphatase activity; hydrolase activity; hydrolase activity, acting on acid anhydrides; hydrolase activity, acting on acid anhydrides, in phosphorus-containing anhydrides; purine nucleotide binding; nucleoside-triphosphatase activity; guanyl nucleotide binding; ribonucleotide binding;…	enzyme
NRIP3	nuclear receptor interacting protein 3	222900_at	0.999787	27.4704	0.00317666	497.777	24407.8	2.89017	0.152993	1449.25	1.99826	0.343301	962.952	PPP	PPP	PPP	PP	Unknown	catalytic activity; endopeptidase activity; aspartic-type endopeptidase activity; peptidase activity; hydrolase activity; aspartic-type peptidase activity; peptidase activity, acting on L-amino acid peptides;	other
NRIP3	nuclear receptor interacting protein 3	219557_s_at	0.999573	26.9115	0.00715776	62.6561	2703.23	4.05237	0.139077	224.691	1.57042	0.658772	88.9115	APP	PPP	PPP	PP	Unknown	catalytic activity; endopeptidase activity; aspartic-type endopeptidase activity; peptidase activity; hydrolase activity; aspartic-type peptidase activity; peptidase activity, acting on L-amino acid peptides;	other
DEPDC7	DEP domain containing 7	228293_at	0.947381	26.6236	0.0141583	74.29	2343.33	3.02966	0.30412	233.44	8.66833	0.0592793	619.408	APP	PPP	PPP	PP	Unknown	Unknown
KYNU	kynureninase (L-kynurenine hydrolase)	210663_s_at	0.811789	25.3155	0.0426171	49.2812	3305.04	1.26491	0.891	59.9895	19.4107	0.0571331	1007.45	MAA	PPP	APP	PP	intracellular; cytoplasm; mitochondrion;	catalytic activity; binding; protein binding; hydrolase activity; hydrolase activity, acting on acid carbon-carbon bonds; hydrolase activity, acting on acid carbon-carbon bonds, in ketonic substances; vitamin binding; pyridoxal phosphate binding; kynureninase activity; identical protein binding; protein homodimerization activity; protein dimerization activity; cofactor binding; vitamin B6 binding;	other
TM4SF1	transmembrane 4 L six family member 1	215034_s_at	0.999779	22.4168	0.0019507	63.0772	1976.14	1.5164	0.48438	108.473	1.92418	0.285583	120.241	PPP	PPP	PPP	PP	membrane; membrane part; plasma membrane;	Unknown	other
SLC41A2	solute carrier family 41, member 2	223798_at	0.998995	21.2095	0.0407006	83.1784	3306.81	-1.163	0.926	55.807	3.53842	0.372598	241.583	PPA	PPP	PAP	MP	membrane; membrane part; plasma membrane;	transporter activity; cation transmembrane transporter activity; ion transmembrane transporter activity; transmembrane transporter activity; substrate-specific transmembrane transporter activity; substrate-specific transporter activity;	transporter
PHLDA1	pleckstrin homology-like domain, family A, member 1	225842_at	0.998322	19.6297	0.00126903	23.3655	340.525	-1.45427	0.454634	15.5419	1.22469	0.735426	36.9155	AAA	PPA	AAA	AA	membrane; nucleus; intracellular; cytoplasm;	binding; protein binding;	kinase
FMNL3	formin-like 3	227844_at	0.998962	19.4961	0.00420902	458.848	11745.2	1.08828	0.92	489.495	-1.6186	0.522606	282.365	PPP	PPP	PPP	PP	Unknown	actin binding; binding; protein binding; cytoskeletal protein binding;
RDH10	retinol dehydrogenase 10 (all-trans)	226021_at	0.99355	17.2316	0.0019507	45.1219	931.218	1.05696	0.934	52.4089	3.55099	0.0354685	164.955	PPP	PPP	PPP	PP	membrane; nucleus; membrane part; intracellular; cytoplasm;	catalytic activity; retinol dehydrogenase activity; binding; oxidoreductase activity; oxidoreductase activity, acting on CH-OH group of donors; oxidoreductase activity, acting on the CH-OH group of donors, NAD or NADP as acceptor;
SKIL	SKI-like oncogene	232379_at	0.998963	17.0815	0.00165199	432.62	10833.3	-1.19961	0.741	356.446	-1.28282	0.676021	356.982	PPP	PPP	PPP	PP	nucleus; intracellular; cytoplasm;	nucleotide binding; nucleic acid binding; DNA binding; chromatin binding; transcription cofactor activity; transcription corepressor activity; binding; protein binding; transcription factor binding; transcription repressor activity; protein domain specific binding; transcription regulator activity; protein complex binding; SMAD binding;
ICAM1	intercellular adhesion molecule 1	215485_s_at	0.99905	16.7207	0.0218392	475.784	15171	1.03479	0.98	485.57	-1.45458	0.770066	323.068	PPP	PPP	PPP	PM	membrane; cell surface; membrane part; extracellular region; plasma membrane;	signal transducer activity; receptor activity; transmembrane receptor activity; receptor binding; integrin binding; binding; protein binding; protein complex binding; molecular transducer activity;	other
MLLT4	myeloid/lymphoid or mixed-lineage leukemia (trithorax homolog, Drosophila); translocated to, 4	224685_at	0.999402	14.5179	0.0113141	567.613	7272.85	2.34197	0.301454	1204.04	1.20683	0.863	751.018	PPP	PPP	PPP	PP	membrane; membrane part; cell junction; intracellular; cytoplasm; plasma membrane;	binding; protein binding; protein C-terminus binding;	other
STX11	syntaxin 11	235670_at	0.999148	14.3847	0.0157832	35.8903	768.964	1.23244	0.837	48.3565	2.33704	0.363827	97.3853	PAP	PPP	PAP	PP	membrane; intracellular; cytoplasm;	SNAP receptor activity; binding; protein binding;
STXBP5	syntaxin binding protein 5 (tomosyn)	226794_at	0.985697	13.5976	0.000944276	309.062	4043.71	3.17721	0.0233818	977.556	3.43886	0.0134649	997.096	PPP	PPP	PPP	PP	membrane; membrane part; cell junction; intracellular; cytoplasm; plasma membrane;	SNARE binding; binding; protein binding; syntaxin-1 binding; syntaxin binding;	other
TM4SF18	transmembrane 4 L six family member 18	230061_at	0.998815	13.1281	0.00157442	9.32519	136.521	-1.03769	0.948	7.35453	1.07047	0.916	8.84278	MAA	PPP	AAA	PA	membrane; membrane part;	Unknown
SOX7	SRY (sex determining region Y)-box 7	228698_at	0.998697	12.7154	0.0178053	15.767	237.015	-1.26744	0.81	13.1448	-1.23862	0.855	12.2877	PAP	PPP	AAP	AA	nucleus; intracellular; cytoplasm;	sequence-specific DNA binding transcription factor activity; transcription repressor activity; transcription regulator activity;
1559131_a_at	Unknown	1559131_a_at	0.998387	12.3695	0.00623007	51.1109	386.686	2.14071	0.252488	85.9119	2.41915	0.188	97.4988	PAP	PPP	PPP	PP	Unknown	Unknown
242769_at	Unknown	242769_at	0.99768	12.1572	0.00327689	12.5138	134.355	1.00359	0.996	12.099	1.88481	0.246231	23.6013	AAA	PPP	AAA	MA	Unknown	Unknown
243904_at	Unknown	243904_at	0.994995	11.9978	0.000848699	38.5471	369.323	2.38417	0.0482434	96.1254	2.03136	0.075763	80.0013	AAP	PPP	PPP	PP	Unknown	Unknown	ion channel
SLC7A11	solute carrier family 7, (cationic amino acid transporter, y+ system) member 11	217678_at	0.889687	11.8102	0.0124031	10.7542	289.338	3.70395	0.11743	49.7353	6.88594	0.0277864	89.1013	AAA	PPP	APP	PP	membrane; membrane part; plasma membrane;	sulfur amino acid transmembrane transporter activity; transporter activity; amine transmembrane transporter activity; neutral L-amino acid secondary active transmembrane transporter activity; L-glutamate transmembrane transporter activity; organic acid transmembrane transporter activity; amino acid transmembrane transporter activity; acidic amino acid transmembrane transporter activity; neutral a…	other
TGFB2	transforming growth factor, beta 2	228121_at	0.998766	11.769	0.030376	23.9559	457.933	1.08415	0.948	24.2888	-1.45274	0.761322	14.3923	APA	PPP	APP	AM	extracellular region; intracellular; cytoplasm;	beta-amyloid binding; catalytic activity; protein kinase activity; protein serine/threonine kinase activity; receptor signaling protein serine/threonine kinase activity; signal transducer activity; receptor signaling protein activity; receptor binding; type II transforming growth factor beta receptor binding; cytokine activity; cytokine receptor binding; transforming growth factor beta receptor b…
HIVEP3	human immunodeficiency virus type I enhancer binding protein 3	235122_at	0.999962	11.6531	0.00538441	65.7972	738.266	1.42546	0.562608	113.757	1.55914	0.496232	110.725	AAP	PPP	APP	PP	nucleus; intracellular; cytoplasm;	nucleic acid binding; DNA binding; binding; zinc ion binding; transcription activator activity; transcription regulator activity; ion binding; cation binding; metal ion binding; transition metal ion binding;	other
DLC1	deleted in liver cancer 1	224822_at	0.990718	11.1252	0.00663796	660.001	6275.95	2.30519	0.203043	1459.6	-1.32983	0.702353	481.847	PPP	PPP	PPP	PP	membrane; nucleus; membrane part; cell junction; intracellular; cytoplasm; plasma membrane;	small GTPase regulator activity; GTPase activator activity; Ras GTPase activator activity; Rho GTPase activator activity; binding; protein binding; enzyme activator activity; cytoskeletal protein binding; vinculin binding; enzyme binding; protein domain specific binding; enzyme regulator activity; Rac GTPase activator activity; GTPase regulator activity; SH2 domain binding; phospholipase binding;…	microRNA
GJC1	gap junction protein, gamma 1, 45kDa	228776_at	0.99263	11.1235	0.0182557	95.5644	1048.6	-5.44638	0.0736603	18.8602	-7.11106	0.0359014	12.7021	PPP	PPP	PPA	AP	membrane; membrane part; cell junction; plasma membrane;	binding; protein binding;	other
FMNL3	formin-like 3	232249_at	0.999059	10.9872	0.00383602	3053.21	43309.9	1.0678	0.92	3298.86	-1.22819	0.755987	2515.1	PPP	PPP	PPP	PP	Unknown	actin binding; binding; protein binding; cytoskeletal protein binding;
DHRS9	dehydrogenase/reductase (SDR family) member 9	224009_x_at	0.860625	9.88662	0.0162501	80.4242	1170.6	4.37465	0.0881477	345.403	4.87829	0.057758	382.707	AAA	PPP	PAP	PP	membrane; membrane part; intracellular; cytoplasm;	catalytic activity; alcohol dehydrogenase (NAD) activity; retinol dehydrogenase activity; binding; steroid dehydrogenase activity; oxidoreductase activity; oxidoreductase activity, acting on CH-OH group of donors; oxidoreductase activity, acting on the CH-OH group of donors, NAD or NADP as acceptor; isomerase activity; racemase and epimerase activity; steroid dehydrogenase activity, acting on the…	enzyme
COL6A1	collagen, type VI, alpha 1	212939_at	0.999462	9.21952	0.0118845	74.2844	1117.55	1.31259	0.708	93.833	1.0476	0.965	75.2902	AAA	PPP	APM	AP	membrane; extracellular region; extracellular matrix part; plasma membrane;	binding; protein binding; growth factor binding; platelet-derived growth factor binding;
MACC1	metastasis associated in colon cancer 1	1566766_a_at	0.998959	9.16523	0.00715776	1298.05	13372.5	1.04718	0.95	1410.48	-1.27414	0.733786	1074.34	PPP	PPP	PPP	PP	nucleus; intracellular; cytoplasm;	receptor binding; binding; protein binding; growth factor activity;	other
FEZ1	fasciculation and elongation protein zeta 1 (zygin I)	203562_at	0.996791	9.12692	0.00320785	29.9398	297.807	-1.55729	0.346838	16.5371	-1.24055	0.695822	20.3684	AAA	PPP	AAA	AA	membrane; intracellular; cytoplasm; mitochondrion; plasma membrane;	protein kinase C binding; binding; protein binding; cytoskeletal protein binding; tubulin binding; enzyme binding; kinase binding; protein kinase binding; gamma-tubulin binding; protein N-terminus binding;	other
FXYD2	FXYD domain containing ion transport regulator 2	207434_s_at	0.998006	8.94372	0.015651	229.332	1919.11	-1.00584	0.995	193.961	-1.16067	0.881	173.656	AAA	PPP	AMA	AP	membrane; membrane part; plasma membrane;	catalytic activity; transporter activity; ion channel activity; sodium:potassium-exchanging ATPase activity; cation transmembrane transporter activity; potassium-transporting ATPase activity; ion transmembrane transporter activity; monovalent inorganic cation transmembrane transporter activity; potassium ion transmembrane transporter activity; sodium ion transmembrane transporter activity; channe…	other
222303_at	Unknown	222303_at	0.534456	8.9155	0.0229945	312.788	2055.03	3.88338	0.125515	945.853	3.68998	0.124183	906.935	AAP	PPP	PPP	PP	Unknown	Unknown
230850_at	Unknown	230850_at	0.999915	8.72919	0.0282131	99.1871	936.043	1.56913	0.610578	151.093	1.85632	0.510394	167.619	PMP	PPP	APP	PP	Unknown	Unknown	other
LIMS3	LIM and senescent cell antigen-like domains 3	223800_s_at	0.998962	8.69257	0.0433031	46.6163	498.656	1.78457	0.557069	79.8624	-1.03179	0.984	44.7624	PMP	PPP	PPP	PP	intracellular; cytoplasm;	binding; zinc ion binding; ion binding; cation binding; metal ion binding; transition metal ion binding;	other
ANKDD1A	ankyrin repeat and death domain containing 1A	237316_at	0.99848	8.61346	0.00957553	74.9024	522.224	1.95531	0.288294	137.086	1.80275	0.367187	125.681	AAP	PPP	PAP	PP	Unknown	binding; protein binding;
1562275_at	Unknown	1562275_at	0.996889	8.56443	0.00585538	9.52203	58.5302	-1.32679	0.612468	7.39412	-1.17351	0.82	7.42376	AAA	PPA	AAA	AA	Unknown	Unknown
CLDND1	claudin domain containing 1	239146_at	0.995191	8.41035	0.01223	20.259	206.071	2.16469	0.253219	53.1009	1.67634	0.46592	38.2542	AAA	PPP	PPA	AM	membrane; membrane part;	Unknown
CAMTA1	calmodulin binding transcription activator 1	1555370_a_at	0.998163	8.25132	0.00956385	21.0844	146.66	1.27252	0.71	31.2912	-1.07788	0.932	19.1191	APP	PPP	APP	PA	nucleus; intracellular; cytoplasm;	binding; protein binding; calmodulin binding; transcription regulator activity;	other
WWC3	WWC family member 3	219520_s_at	0.993966	8.15456	0.0103313	1269.63	8357.01	1.3185	0.668539	1742.53	1.98735	0.283849	2432.39	PPP	PPP	PPP	PP	Unknown	Unknown	other
RNF19B	ring finger protein 19B	36564_at	0.999418	8.05639	0.0184145	990.249	11482.1	2.04644	0.330213	1971.52	2.19759	0.29731	2221.53	PPP	PPP	PPP	PP	membrane; membrane part;	catalytic activity; binding; protein binding; zinc ion binding; ligase activity; ion binding; cation binding; metal ion binding; transition metal ion binding;	other
RDH10	retinol dehydrogenase 10 (all-trans)	1552378_s_at	0.99901	8.03418	0.00153492	92.1808	980.745	1.04039	0.928	92.4855	1.5838	0.217609	150.699	PPP	PPP	AMP	PA	membrane; nucleus; membrane part; intracellular; cytoplasm;	catalytic activity; retinol dehydrogenase activity; binding; oxidoreductase activity; oxidoreductase activity, acting on CH-OH group of donors; oxidoreductase activity, acting on the CH-OH group of donors, NAD or NADP as acceptor;	enzyme
MACC1	metastasis associated in colon cancer 1	1559361_at	0.99952	7.98753	0.0251274	513.187	4638.87	1.32578	0.743	621.389	1.11628	0.923	521.07	APP	PPP	PPP	PP	nucleus; intracellular; cytoplasm;	receptor binding; binding; protein binding; growth factor activity;
FAM40B	family with sequence similarity 40, member B	1555292_at	0.999377	7.975	0.00981264	8.16712	192.749	1.13088	0.86	8.84929	1.20442	0.81	9.56005	AAA	PPP	AAA	AA	Unknown	Unknown	other
TNFSF11	tumor necrosis factor (ligand) superfamily, member 11	210643_at	0.991278	7.90418	0.0292151	30.2404	425.893	-2.58441	0.263551	11.8753	1.8016	0.516835	69.3519	MPP	PPP	AAA	PP	membrane; membrane part; extracellular region; intracellular; cytoplasm; plasma membrane;	signal transducer activity; receptor activity; receptor binding; cytokine activity; cytokine receptor binding; tumor necrosis factor receptor binding; binding; protein binding; tumor necrosis factor receptor superfamily binding; molecular transducer activity;	other
ETS2	v-ets erythroblastosis virus E26 oncogene homolog 2 (avian)	241193_at	0.852458	7.6808	0.00420902	1435.71	12691.2	3.89396	0.0221833	5566.74	2.57204	0.0612894	3528.76	PPP	PPP	PPP	PP	nucleus; intracellular;	nucleic acid binding; DNA binding; sequence-specific DNA binding transcription factor activity; binding; protein binding; sequence-specific DNA binding;	other
GBP5	guanylate binding protein 5	238581_at	0.99877	7.58089	0.00470277	839.274	7459.75	1.16067	0.781	973.476	-1.2596	0.687016	666.534	PPP	PPP	PPP	PP	membrane; plasma membrane;	nucleotide binding; catalytic activity; GTPase activity; binding; GTP binding; pyrophosphatase activity; hydrolase activity; hydrolase activity, acting on acid anhydrides; hydrolase activity, acting on acid anhydrides, in phosphorus-containing anhydrides; purine nucleotide binding; nucleoside-triphosphatase activity; guanyl nucleotide binding; ribonucleotide binding; purine ribonucleotide binding…	other
232757_at	Unknown	232757_at	0.998552	7.56813	0.00863764	77.6441	476.113	1.54297	0.447964	111.733	-1.09079	0.914	75.6205	AAP	PPP	PPP	PP	Unknown	Unknown	other
230053_at	Unknown	230053_at	0.999476	7.44178	0.00262407	37.8422	214.554	1.35293	0.458009	45.9761	1.61515	0.25135	55.5077	AAA	PPA	AAA	AP	Unknown	Unknown	other
1560342_at	Unknown	1560342_at	0.887388	7.39846	0.0422751	35.0579	179.737	1.68819	0.564327	42.804	2.19466	0.405642	74.5802	AAP	PPP	MPP	PP	Unknown	Unknown
GPR161	G protein-coupled receptor 161	230369_at	0.997138	7.28577	0.0442385	209.189	1604.08	-1.05064	0.965	217.166	-1.5891	0.655577	127.251	PPM	PPP	PPP	PP	membrane; membrane part; plasma membrane;	signal transducer activity; receptor activity; transmembrane receptor activity; G-protein coupled receptor activity; molecular transducer activity;
EBF4	early B-cell factor 4	233850_s_at	0.998657	7.25202	0.0222563	176.062	2959.47	-1.36823	0.684887	124.171	-1.16416	0.88	152.819	AAP	PPP	AAP	AA	nucleus; intracellular;	nucleic acid binding; DNA binding; binding; protein binding; transcription factor binding; transcription regulator activity; ion binding; cation binding; metal ion binding;	other
228910_at	Unknown	228910_at	0.997768	7.15264	0.00420902	3533.26	26625.9	1.39636	0.467184	4815.95	-1.32696	0.580334	2677.72	PPP	PPP	PPP	PP	Unknown	Unknown	other
ABHD13	abhydrolase domain containing 13	235348_at	0.594871	7.10312	0.026744	125.657	934.063	2.14328	0.3251	250.046	3.62341	0.107255	416.375	PPP	PPP	PPP	PP	membrane; membrane part;	catalytic activity; hydrolase activity;
MLLT4	myeloid/lymphoid or mixed-lineage leukemia (trithorax homolog, Drosophila); translocated to, 4	229775_s_at	0.997351	7.10217	0.00928389	101.926	699.581	-1.0004	1	105.924	-1.35737	0.633988	68.8504	AAA	PPP	AMM	AA	membrane; membrane part; cell junction; intracellular; cytoplasm; plasma membrane;	binding; protein binding; protein C-terminus binding;
GPR116	G protein-coupled receptor 116	212950_at	0.998512	7.07465	0.0286566	6.40188	47.8728	-1.18294	0.852	5.32667	-1.01177	0.992	6.40659	AAA	APA	AAA	AP	membrane; membrane part; plasma membrane;	signal transducer activity; receptor activity; transmembrane receptor activity; G-protein coupled receptor activity; molecular transducer activity;	other
VASH1	vasohibin 1	230546_at	0.999446	7.02011	0.0164813	586.247	7329.97	1.04091	0.961	644.18	1.1096	0.912	635.251	PPP	PPP	PPP	PP	extracellular region; intracellular; cytoplasm;	Unknown
235227_at	Unknown	235227_at	0.997234	6.85448	0.00262407	433	2615.79	1.57434	0.253256	704.001	1.03314	0.955	455.22	PPP	PPP	PPP	PP	Unknown	Unknown
DUSP4	dual specificity phosphatase 4	204015_s_at	0.999528	6.78798	0.0413961	304.037	2024.62	1.06769	0.951	313.911	1.37844	0.757878	370.099	PAP	PPP	AMM	PP	nucleus; intracellular;	catalytic activity; phosphoprotein phosphatase activity; protein tyrosine phosphatase activity; protein tyrosine/serine/threonine phosphatase activity; protein tyrosine/threonine phosphatase activity; hydrolase activity; hydrolase activity, acting on ester bonds; phosphatase activity; MAP kinase tyrosine/serine/threonine phosphatase activity; MAP kinase phosphatase activity; phosphoric ester hydr…	other
238685_at	Unknown	238685_at	0.910149	6.77198	0.0364972	90.3988	663.97	3.19923	0.176503	283.805	1.44978	0.701205	120.632	APP	PPP	PPP	PM	Unknown	Unknown	other
LOC284561	hypothetical protein LOC284561	233737_s_at	0.98994	6.7269	0.00890403	13.4295	57.6992	-1.05887	0.931	11.8421	-1.26309	0.717338	7.63746	AMA	PPA	AAA	AA	Unknown	Unknown
NRP2	neuropilin 2	228103_s_at	0.988514	6.68882	0.0214452	2237.91	18152.4	-4.11866	0.0726888	563.575	-5.65002	0.0288627	390.187	PPP	PPP	PPP	PP	membrane; membrane part; plasma membrane;	catalytic activity; protein kinase activity; protein tyrosine kinase activity; transmembrane receptor protein tyrosine kinase activity; signal transducer activity; receptor activity; transmembrane receptor activity; vascular endothelial growth factor receptor activity; binding; protein binding; kinase activity; transferase activity; transferase activity, transferring phosphorus-containing groups;…
PDGFA	platelet-derived growth factor alpha polypeptide	205463_s_at	0.995281	6.65391	0.0227019	968.209	6970.78	1.21896	0.801	1246.11	-1.70985	0.482033	542.071	PPP	PPP	PPP	PP	membrane; intracellular; cytoplasm; cell surface; extracellular region;	receptor binding; platelet-derived growth factor receptor binding; binding; protein binding; collagen binding; growth factor activity; growth factor binding; identical protein binding; protein homodimerization activity; cell surface binding; protein heterodimerization activity; protein dimerization activity; platelet-derived growth factor binding; growth factor receptor binding;	transporter
CXCL2	chemokine (C-X-C motif) ligand 2	1569203_at	0.999122	6.53449	0.0159547	54.8899	433.917	1.13769	0.86	52.0891	1.56557	0.51517	71.2439	APP	PPP	PPP	PP	extracellular region;	G-protein-coupled receptor binding; receptor binding; cytokine activity; cytokine receptor binding; binding; protein binding; chemokine activity; chemokine receptor binding;	peptidase
1556321_a_at	Unknown	1556321_a_at	0.961827	6.34308	0.00332094	205.249	1258.51	-1.05686	0.908	193.854	2.05342	0.084367	411.584	PPP	PPP	PPP	PP	Unknown	Unknown
FOSL1	FOS-like antigen 1	204420_at	0.998026	6.33323	0.00996695	296.308	2568.06	-1.53148	0.42963	219.219	-1.12412	0.873	265.66	PPP	PPP	APP	PA	membrane; nucleus; intracellular; cytoplasm;	nucleic acid binding; DNA binding; sequence-specific DNA binding transcription factor activity; binding; protein binding; transcription activator activity; transcription regulator activity; sequence-specific DNA binding; protein dimerization activity;	transporter
1561886_a_at	Unknown	1561886_a_at	0.563089	6.30901	0.011795	14.2522	81.6838	1.0694	0.922	15.3479	2.8005	0.0841952	39.4218	APP	PPP	AAP	PP	Unknown	Unknown
229830_at	Unknown	229830_at	0.994333	6.19	0.0195209	1489.62	10377.9	1.15488	0.846	1819.76	-1.96526	0.316777	748.192	PPP	PPP	PPP	PP	Unknown	Unknown	other
TXNDC6	thioredoxin domain containing 6	1562619_at	0.93033	6.17709	0.0387044	32.345	111.402	2.16905	0.332087	57.2914	1.67412	0.558022	37.8879	PAP	PPP	PPP	PP	intracellular; cytoplasm;	nucleotide binding; nucleoside binding; purine nucleoside binding; catalytic activity; nucleoside diphosphate kinase activity; binding; ATP binding; kinase activity; transferase activity; transferase activity, transferring phosphorus-containing groups; phosphotransferase activity, phosphate group as acceptor; purine nucleotide binding; nucleobase, nucleoside, nucleotide kinase activity; adenyl nu…
CTTNBP2NL	CTTNBP2 N-terminal like	239525_at	0.999557	6.14451	0.00828584	64.8624	440.994	1.10385	0.865	67.5193	1.28089	0.674619	79.1456	APP	PPP	PPA	PP	intracellular;	binding; protein binding;
229480_at	Unknown	229480_at	0.993155	5.99595	0.0198735	395.848	2316.14	-1.17234	0.826	313.319	-1.65629	0.462984	199.867	PPP	PPP	PPP	PP	Unknown	Unknown
C11orf9	chromosome 11 open reading frame 9	204073_s_at	0.995823	5.94397	0.00731036	66.1767	437.908	1.93953	0.187022	124.763	1.90982	0.191436	118.884	AAA	PPP	AAM	AA	membrane; nucleus; membrane part; intracellular;	sequence-specific DNA binding transcription factor activity;	other
WWC2	WW and C2 domain containing 2	218775_s_at	0.998863	5.92286	0.0205355	275.713	1928.19	1.48019	0.5469	395.791	-1.01167	0.99	263.963	PPP	PPP	PPP	PP	Unknown	binding; protein binding;	other
1561813_at	Unknown	1561813_at	0.865892	5.81273	0.0411243	68.4447	257.618	2.50689	0.250108	135.18	2.08579	0.369333	104.561	AAP	PPP	PPP	PP	Unknown	Unknown
BCL6B	B-cell CLL/lymphoma 6, member B	228311_at	0.987769	5.77183	0.00263467	3242.13	19918	-1.0319	0.943	2999.6	-3.58756	0.00723002	850.146	PPP	PPP	PPP	PP	nucleus; intracellular;	nucleic acid binding; DNA binding; binding; protein binding; zinc ion binding; transcription repressor activity; transcription regulator activity; ion binding; cation binding; metal ion binding; transition metal ion binding;	other
WSB2	WD repeat and SOCS box-containing 2	201760_s_at	0.821907	5.75669	0.0168362	3083.29	20458.2	1.72723	0.362224	5123.24	2.75153	0.103522	8394.67	PPP	PPP	PPP	PP	Unknown	Unknown	other
WWC2	WW and C2 domain containing 2	222738_at	0.999903	5.70873	0.013167	46.5857	248.454	1.35823	0.587095	57.1633	1.36495	0.620732	53.5028	APA	PPP	PPA	AP	Unknown	binding; protein binding;	other
1558103_a_at	Unknown	1558103_a_at	0.997889	5.65159	0.0402303	267.621	1491.05	-1.14798	0.876	221.163	1.30077	0.782484	294.053	PPP	PPP	PPP	PP	Unknown	Unknown
GART	phosphoribosylglycinamide formyltransferase, phosphoribosylglycinamide synthetase, phosphoribosylaminoimidazole synthetase	230766_at	0.996624	5.5636	0.00640051	784.307	4266.96	1.02143	0.97	795.512	-1.39996	0.485221	553.273	PPP	PPP	PPP	PP	intracellular; cytoplasm;	nucleotide binding; nucleoside binding; purine nucleoside binding; catalytic activity; glycine hydroxymethyltransferase activity; phosphoribosylamine-glycine ligase activity; phosphoribosylformylglycinamidine cyclo-ligase activity; phosphoribosylglycinamide formyltransferase activity; binding; protein binding; ATP binding; methyltransferase activity; transferase activity; transferase activity, tr…
C13orf31	chromosome 13 open reading frame 31	1553142_at	0.997836	5.55078	0.0176661	226.538	1355.19	-1.23986	0.735	211.447	-1.23155	0.77678	179.015	PPP	PPP	PPP	PP	Unknown	Unknown	other
SGK269	NKF3 kinase family member	220008_at	0.990725	5.54687	0.0235499	1457.41	7336.91	1.90821	0.3225	2406.45	1.10849	0.91	1415.95	PPP	PPP	PPP	PP	Unknown	nucleotide binding; nucleoside binding; purine nucleoside binding; catalytic activity; protein kinase activity; protein tyrosine kinase activity; non-membrane spanning protein tyrosine kinase activity; binding; ATP binding; kinase activity; transferase activity; transferase activity, transferring phosphorus-containing groups; phosphotransferase activity, alcohol group as acceptor; purine nucleoti…	kinase
222877_at	Unknown	222877_at	0.969147	5.50045	0.0279716	265.428	1187.76	-2.84812	0.146519	99.1702	-3.11423	0.106896	76.5167	PPP	PPP	APP	PP	Unknown	Unknown
LARP6	La ribonucleoprotein domain family, member 6	236565_s_at	0.995751	5.49817	0.00618605	23.8404	225.116	-1.51641	0.345395	12.9761	-1.59323	0.305162	12.0115	AAA	PPP	AAA	AA	nucleus; intracellular; cytoplasm;	nucleic acid binding; RNA binding; binding;
DPH3	DPH3, KTI11 homolog (S. cerevisiae)	225200_at	0.793298	5.49517	0.0277711	656.024	3345.29	-1.22385	0.786	537.101	2.32662	0.224608	1436.26	PPP	PPP	PPP	PP	nucleus; intracellular; cytoplasm;	binding; protein binding; ion binding; cation binding; metal ion binding;	other
NRP2	neuropilin 2	228102_at	0.980933	5.45393	0.0218104	651.779	3750.48	-3.19316	0.0942955	222.021	-4.05428	0.0423164	163.151	PPP	PPP	PAP	AA	membrane; membrane part; plasma membrane;	catalytic activity; protein kinase activity; protein tyrosine kinase activity; transmembrane receptor protein tyrosine kinase activity; signal transducer activity; receptor activity; transmembrane receptor activity; vascular endothelial growth factor receptor activity; binding; protein binding; kinase activity; transferase activity; transferase activity, transferring phosphorus-containing groups;…	other
OSBPL10	oxysterol binding protein-like 10	219073_s_at	0.999422	5.30233	0.017201	12.7699	62.2318	1.32632	0.630772	17.6428	1.56332	0.466403	18.5301	AAP	PPA	AAA	AA	Unknown	Unknown	other
242993_at	Unknown	242993_at	0.998031	5.24188	0.00898491	101.062	432.729	1.04216	0.944	91.5767	1.31287	0.610104	115.879	PAP	PPP	PAP	PP	Unknown	Unknown
VASH1	vasohibin 1	239810_at	0.996305	5.23634	0.0433031	263.709	1520.6	-1.17704	0.848	195.617	1.06801	0.953	306.226	AAA	PPP	AAA	AP	intracellular; cytoplasm; extracellular region;	Unknown
LIMS1	LIM and senescent cell antigen-like domains 1	1570259_at	0.967055	5.22883	0.0113341	10.987	48.7117	1.70521	0.294462	20.9195	1.23211	0.729027	14.8419	AAA	PPP	APP	PP	membrane; membrane part; cell junction; intracellular; cytoplasm; plasma membrane;	binding; protein binding; zinc ion binding; ion binding; cation binding; metal ion binding; transition metal ion binding;
C13orf31	chromosome 13 open reading frame 31	1553141_at	0.99514	5.19336	0.00753679	195.969	827.368	-1.36086	0.492521	147.833	-1.05232	0.938	180.113	PPP	PPP	PPP	PP	Unknown	Unknown	other
CXCL2	chemokine (C-X-C motif) ligand 2	230101_at	0.996484	5.17234	0.0360199	162.027	664.287	-1.10374	0.908	131.469	1.10208	0.923	157.085	APP	PPP	PAP	PP	extracellular region;	G-protein-coupled receptor binding; receptor binding; cytokine activity; cytokine receptor binding; binding; protein binding; chemokine activity; chemokine receptor binding;	other
CPSF7	cleavage and polyadenylation specific factor 7, 59kDa	235326_at	0.968694	5.05456	0.00420902	39.5102	160.386	1.7283	0.167342	62.8312	1.81592	0.126291	65.4892	PAP	PPP	PPP	PP	nucleus; intracellular;	nucleotide binding; nucleic acid binding; RNA binding; binding; protein binding;	peptidase
SLC26A11	solute carrier family 26, member 11	226679_at	0.963893	5.05023	0.0307342	56.8312	237.205	1.38575	0.630679	73.37	1.72341	0.439949	98.1703	AAM	PPP	APP	AP	membrane; membrane part; intracellular; cytoplasm; plasma membrane;	transporter activity; secondary active sulfate transmembrane transporter activity; anion transmembrane transporter activity; ion transmembrane transporter activity; inorganic anion transmembrane transporter activity; sulfate transmembrane transporter activity; secondary active transmembrane transporter activity; antiporter activity; solute:solute antiporter activity; anion:anion antiporter activi…	other
INO80C	INO80 complex subunit C	1559716_at	0.991077	5.03029	0.0282131	74.9128	351.431	-1.58587	0.476322	45.1157	1.01147	0.99	72.8381	AAA	APA	AAA	AA	nucleus; intracellular;	Unknown	other
TMEM39A	transmembrane protein 39A	241374_at	0.999872	4.99091	0.0221803	90.7612	368.485	1.34957	0.624232	105.924	1.4217	0.601703	113.869	PAP	PPP	PPP	PP	membrane; membrane part;	Unknown
RNF207	ring finger protein 207	1555870_at	0.9735	4.97958	0.00905499	27.3242	232.141	2.69958	0.0581742	77.8263	1.43684	0.45946	40.4323	MAA	PPP	PPP	MP	intracellular;	binding; protein binding; zinc ion binding; ion binding; cation binding; metal ion binding; transition metal ion binding;	other
242732_at	Unknown	242732_at	0.852982	4.94663	0.0218992	15.9497	70.9674	2.33748	0.171495	37.3534	-1.05127	0.955	16.5985	AAP	PPP	PPP	MP	Unknown	Unknown
SLC5A3	solute carrier family 5 (sodium/myo-inositol cotransporter), member 3	213167_s_at	0.997844	4.93203	0.024251	477.971	2673.9	1.55796	0.46744	776.577	1.57782	0.486715	771.952	PPP	PPP	PPP	PP	membrane; membrane part; plasma membrane;	transporter activity; myo-inositol transmembrane transporter activity; myo-inositol:sodium symporter activity; cation transmembrane transporter activity; ion transmembrane transporter activity; monovalent inorganic cation transmembrane transporter activity; sodium ion transmembrane transporter activity; polyol transmembrane transporter activity; secondary active transmembrane transporter activity…	other
PHLDA2	pleckstrin homology-like domain, family A, member 2	229494_s_at	0.998925	4.90537	0.00863764	36.5456	253.243	-1.09374	0.862	43.5635	1.47444	0.413139	59.111	AAA	PPP	AAA	AA	membrane; intracellular; cytoplasm;	Unknown	other
JAG2	jagged 2	32137_at	0.99456	4.86113	0.0135778	207.796	1201.82	1.50561	0.417598	321.371	-1.17702	0.799394	176.555	PAP	PPP	PPM	PA	membrane; membrane part; intracellular; cytoplasm; plasma membrane;	receptor binding; Notch binding; binding; calcium ion binding; protein binding; growth factor activity; ion binding; cation binding; metal ion binding;	other
CD44	CD44 molecule (Indian blood group)	217523_at	0.991956	4.79664	0.0421479	96.4203	450.646	-1.0968	0.913	84.2947	1.43299	0.656821	134.555	PAP	PPP	PPP	PP	membrane; nucleus; membrane part; intracellular; cell surface; plasma membrane;	pattern binding; signal transducer activity; receptor activity; receptor signaling protein activity; binding; protein binding; collagen binding; glycosaminoglycan binding; hyaluronic acid binding; carbohydrate binding; polysaccharide binding; phosphoprotein binding; molecular transducer activity;	other
ZNF506	zinc finger protein 506	1568720_at	0.510757	4.76777	0.0272683	65.2093	234.385	2.61587	0.142376	163.626	1.72516	0.400743	110.691	PPP	PPP	PPP	PP	nucleus; intracellular;	nucleic acid binding; DNA binding; binding; zinc ion binding; ion binding; cation binding; metal ion binding; transition metal ion binding;	other
CPPED1	calcineurin-like phosphoesterase domain containing 1	239135_at	0.996855	4.76634	0.0291373	925.611	5506.36	1.84144	0.334495	1671.45	1.3892	0.650259	1323.88	PPP	PPP	PPP	PP	Unknown	catalytic activity; binding; hydrolase activity; ion binding; cation binding; metal ion binding;
KIAA1671	KIAA1671	225525_at	0.65368	4.743	0.0403449	194.698	841.254	2.35858	0.226956	522.318	1.54988	0.566516	330.038	MPP	PPP	PPP	PP	Unknown	Unknown	enzyme
ANKDD1A	ankyrin repeat and death domain containing 1A	229497_at	0.983514	4.70162	0.0158984	680.295	2732.57	1.73146	0.296508	1111.95	1.17117	0.812	742.043	PPP	PPP	PPP	PP	Unknown	binding; protein binding;
HIGD1A	HIG1 hypoxia inducible domain family, member 1A	242317_at	0.557942	4.69677	0.0169637	113.246	556.004	1.43592	0.494576	172.293	2.37406	0.114397	276.567	PPP	PPP	PPP	PP	membrane; membrane part;	binding; protein binding;
DIXDC1	DIX domain containing 1	1558340_at	0.999281	4.67867	0.0398934	224.836	1405.47	-1.10517	0.902	218.442	1.17939	0.854	254.497	AAP	PPP	AAM	MA	membrane; membrane part; cell junction; intracellular; cytoplasm; plasma membrane;	actin binding; signal transducer activity; binding; protein binding; cytoskeletal protein binding; molecular transducer activity;	other
TMEM104	transmembrane protein 104	220097_s_at	0.999644	4.58516	0.0205924	517.106	2335.12	1.20925	0.75	646.69	1.37466	0.611606	710.635	PPP	PPP	PPP	PP	membrane; membrane part;	Unknown	transporter
243627_at	Unknown	243627_at	0.985124	4.56134	0.0178053	93.1322	409.415	1.32799	0.597405	118.221	1.80114	0.27845	154.782	AAP	PPP	PPP	PP	Unknown	Unknown	transporter
NFKBID	nuclear factor of kappa light polypeptide gene enhancer in B-cells inhibitor, delta	230052_s_at	0.686604	4.5468	0.0174904	130.93	549.424	1.60396	0.366832	216.501	2.09462	0.17017	271.42	APP	PPP	PPP	PP	nucleus; intracellular;	binding; protein binding; transcription factor binding; NF-kappaB binding;
APBB2	amyloid beta (A4) precursor protein-binding, family B, member 2	213419_at	0.954138	4.54194	0.0212568	38.7634	135.507	1.33933	0.606917	43.7213	1.5625	0.452413	60.9533	AAA	PPA	AAA	AP	membrane; nucleus; intracellular;	beta-amyloid binding; binding; protein binding; transcription factor binding;	other
CBLN3	cerebellin 3 precursor	235221_at	0.935935	4.49937	0.0233538	20.0127	71.7202	1.56786	0.42651	33.9846	1.11405	0.89	30.6368	AMP	PPP	PPP	PP	membrane; membrane part; cell junction; extracellular region; plasma membrane;	binding; protein binding;
ARG2	arginase, type II	203946_s_at	0.970477	4.495	0.00420902	3050.37	15922.7	2.02137	0.0738315	6061.36	1.77873	0.112842	5351.59	PPP	PPP	PPP	PP	intracellular; cytoplasm; mitochondrion;	catalytic activity; arginase activity; binding; protein binding; hydrolase activity; hydrolase activity, acting on carbon-nitrogen (but not peptide) bonds; hydrolase activity, acting on carbon-nitrogen (but not peptide) bonds, in linear amidines; enzyme binding; ion binding; cation binding; metal ion binding; nitric-oxide synthase binding;	enzyme
CEP170	centrosomal protein 170kDa	212746_s_at	0.698209	4.41543	0.0111047	669.634	3176.19	2.07715	0.130812	1427.34	2.14402	0.103167	1455.27	PPP	PPP	PPP	PP	intracellular; cytoplasm;	Unknown	other
ITGA2	integrin, alpha 2 (CD49B, alpha 2 subunit of VLA-2 receptor)	227314_at	0.997761	4.38526	0.0108809	7.49491	44.8288	1.17351	0.736	8.67889	-1.12975	0.833	5.79422	AAA	PPP	AAA	AA	membrane; nucleus; membrane part; cell junction; intracellular; cytoplasm; cell surface; plasma membrane;	signal transducer activity; receptor activity; receptor binding; integrin binding; binding; protein binding; collagen binding; protein complex binding; identical protein binding; laminin binding; protein heterodimerization activity; protein dimerization activity; extracellular matrix binding; molecular transducer activity;
240118_at	Unknown	240118_at	0.999697	4.38099	0.0321181	39.787	194.977	1.3707	0.613209	56.465	1.18412	0.831	50.3191	MAP	PPP	PPP	PP	Unknown	Unknown
239942_at	Unknown	239942_at	0.689457	4.32961	0.020374	34.5581	115.644	2.22876	0.154225	77.5492	1.14798	0.842	32.8855	PMP	PPP	PPP	PP	Unknown	Unknown
C14orf43	chromosome 14 open reading frame 43	225980_at	0.871077	4.28125	0.00383602	2622.34	10143.6	1.85674	0.0901902	4940.86	1.62996	0.150273	4401.69	PPP	PPP	PPP	PP	nucleus; intracellular;	nucleic acid binding; DNA binding; binding;	other
NRP2	neuropilin 2	214632_at	0.983097	4.25608	0.0123078	216.87	1103.71	-2.08939	0.129587	110.243	-2.54204	0.0555519	79.5779	PPP	PPP	PMP	PA	membrane; membrane part; plasma membrane;	catalytic activity; protein kinase activity; protein tyrosine kinase activity; transmembrane receptor protein tyrosine kinase activity; signal transducer activity; receptor activity; transmembrane receptor activity; vascular endothelial growth factor receptor activity; binding; protein binding; kinase activity; transferase activity; transferase activity, transferring phosphorus-containing groups;…	other
242719_at	Unknown	242719_at	0.912509	4.18737	0.0394697	35.903	212.665	2.13399	0.240513	81.8083	2.19627	0.224736	78.1896	MAA	PPP	PPP	PP	Unknown	Unknown
ICOSLG	inducible T-cell co-stimulator ligand	228976_at	0.999428	4.18383	0.0185719	1016.67	4093.18	1.03634	0.955	1029.89	1.01086	0.99	1052.97	PAA	PPP	AAP	PA	membrane; membrane part;	receptor binding; binding; protein binding;
1563985_at	Unknown	1563985_at	0.844281	4.1715	0.0307706	31.2535	100.392	1.19842	0.778	41.179	1.55683	0.481127	51.902	PAA	PPA	AAA	PA	Unknown	Unknown	other
SRGAP1	SLIT-ROBO Rho GTPase activating protein 1	233888_s_at	0.996983	4.1655	0.0261284	183.225	1232.61	-1.35674	0.59044	129.295	-1.07896	0.924	158.385	APA	PPP	APA	PA	intracellular;	small GTPase regulator activity; GTPase activator activity; Ras GTPase activator activity; Rho GTPase activator activity; binding; protein binding; enzyme activator activity; Ras GTPase binding; Rho GTPase binding; enzyme binding; enzyme regulator activity; GTPase regulator activity; small GTPase binding; GTPase binding; nucleoside-triphosphatase regulator activity;
POGK	pogo transposable element with KRAB domain	239392_s_at	0.950301	4.15922	0.00945793	250.899	986.19	1.16766	0.723	270.282	1.75647	0.183448	416.142	PPP	PPP	PPP	PP	nucleus; intracellular;	nucleic acid binding; DNA binding; binding;
216535_at	Unknown	216535_at	0.988523	4.15733	0.0252143	26.9235	138.474	-1.67868	0.348477	14.1727	-1.63339	0.396482	15.2155	AAP	PPP	AAA	AA	Unknown	Unknown
LOC284561	hypothetical protein LOC284561	232689_at	0.993206	4.1467	0.0205355	23.0439	89.277	-1.28879	0.632332	17.8112	-1.23654	0.73134	17.8004	AAA	PPP	AAA	AA	Unknown	Unknown
STAT1	Unknown	AFFX-HUMISGF3A/M97935_MB_at	0.990779	4.13534	0.00817092	1436.01	4926.95	1.31986	0.482232	1859.01	1.46951	0.350282	2081.1	PPP	PPP	PPP	PP	Unknown	Unknown
C16orf57	chromosome 16 open reading frame 57	1554016_a_at	0.996295	4.06181	0.0238885	997.884	4339.39	-1.26755	0.66804	859.996	1.22802	0.75042	1198.89	PPP	PPP	PPP	PP	Unknown	Unknown	other
HOMER1	homer homolog 1 (Drosophila)	213793_s_at	0.467574	4.00521	0.0340018	76.4975	275.668	2.84796	0.102037	226.579	1.06014	0.946	79.8857	APA	PPP	PPP	MP	membrane; membrane part; cell junction; intracellular; cytoplasm; plasma membrane;	binding; protein binding;	other
FBXO7	F-box protein 7	243649_at	0.999137	4.00454	0.0336693	23.1861	93.4994	1.2586	0.71	32.1061	1.3904	0.617319	30.571	AAM	PPP	AAP	PP	intracellular;	catalytic activity; ubiquitin-protein ligase activity; binding; protein binding; ligase activity; ligase activity, forming carbon-nitrogen bonds; acid-amino acid ligase activity; small conjugating protein ligase activity;
ORAI2	ORAI calcium release-activated calcium modulator 2	218812_s_at	0.997833	3.98892	0.020724	152.435	519.38	1.20322	0.732	163.957	-1.05622	0.941	136.131	PPP	PPP	PPP	PP	membrane; membrane part;	binding; protein binding;	other
227682_at	Unknown	227682_at	0.995583	3.95619	0.0334173	420.515	1529.15	1.4606	0.511783	603.489	1.40471	0.600339	569.806	PPP	PPP	PPP	PP	Unknown	Unknown	other
C3orf59	chromosome 3 open reading frame 59	227599_at	0.998673	3.95055	0.0250858	180.129	2746.95	-1.20442	0.743	143.175	-1.1275	0.866	144.235	APP	PPP	APA	AP	Unknown	Unknown	other
1558714_at	Unknown	1558714_at	0.78064	3.93782	0.0134639	31.3337	85.9581	-1.02665	0.962	28.6117	1.48176	0.39359	47.388	AAA	PPA	AAA	PM	Unknown	Unknown	other
ULBP2	UL16 binding protein 2	238542_at	0.995683	3.92245	0.0192294	12.7877	68.7504	-1.25795	0.646746	9.20927	-1.16795	0.800553	10.2278	AAA	PPA	AAA	AA	membrane; membrane part; cell surface; extracellular region; plasma membrane;	signal transducer activity; receptor activity; transmembrane receptor activity; MHC class I receptor activity; molecular transducer activity;	other
PARP11	poly (ADP-ribose) polymerase family, member 11	1554116_s_at	0.890728	3.86481	0.0334173	59.7585	271.414	1.55669	0.432414	92.3738	1.95507	0.248932	119.116	AAM	PPP	PAP	PM	Unknown	catalytic activity; NAD+ ADP-ribosyltransferase activity; transferase activity; transferase activity, transferring glycosyl groups; transferase activity, transferring pentosyl groups;	other
ALG2	asparagine-linked glycosylation 2, alpha-1,3-mannosyltransferase homolog (S. cerevisiae)	225621_at	0.619531	3.8556	0.0107747	1945.72	7154.23	1.72914	0.192735	3262.54	1.99246	0.101254	3731.74	PPP	PPP	PPP	PP	membrane; nucleus; membrane part; intracellular; cytoplasm;	mannosyltransferase activity; alpha-1,3-mannosyltransferase activity; catalytic activity; binding; protein binding; transferase activity; transferase activity, transferring glycosyl groups; transferase activity, transferring hexosyl groups; protein anchor; protein heterodimerization activity; protein dimerization activity; protein N-terminus binding; calcium-dependent protein binding;	other
SRGAP1	SLIT-ROBO Rho GTPase activating protein 1	227484_at	0.888384	3.84015	0.0347642	590.038	1846.47	-3.83356	0.0429002	127.357	-5.25685	0.0154789	101.852	PPP	PPP	PPM	MM	intracellular;	small GTPase regulator activity; GTPase activator activity; Ras GTPase activator activity; Rho GTPase activator activity; binding; protein binding; enzyme activator activity; Ras GTPase binding; Rho GTPase binding; enzyme binding; enzyme regulator activity; GTPase regulator activity; small GTPase binding; GTPase binding; nucleoside-triphosphatase regulator activity;	enzyme
PARP14	poly (ADP-ribose) polymerase family, member 14	232610_at	0.999914	3.82048	0.0446862	516.215	1678.31	1.08535	0.912	581.849	1.28141	0.734588	607.391	PPP	PPP	PPP	PP	membrane; nucleus; intracellular; cytoplasm; plasma membrane;	catalytic activity; NAD+ ADP-ribosyltransferase activity; transferase activity; transferase activity, transferring glycosyl groups; transferase activity, transferring pentosyl groups;	other
STAT1	Unknown	AFFX-HUMISGF3A/M97935_MA_at	0.999959	3.78969	0.00715776	1426.68	4778.08	1.17466	0.665246	1667.34	1.20442	0.651807	1663.54	PPP	PPP	PPP	PP	Unknown	Unknown
LRRC8B	leucine rich repeat containing 8 family, member B	212978_at	0.998639	3.77	0.00731036	1036.28	3742.64	1.08004	0.85	1097.92	1.26372	0.55406	1311.34	PPP	PPP	PPP	PP	membrane; membrane part;	binding; protein binding;	other
NRP2	neuropilin 2	211844_s_at	0.976442	3.76171	0.0394689	447.197	1910.92	-2.41669	0.152993	206.829	-2.42126	0.141622	200.152	PPP	PPP	PAP	MA	membrane; membrane part; plasma membrane;	catalytic activity; protein kinase activity; protein tyrosine kinase activity; transmembrane receptor protein tyrosine kinase activity; signal transducer activity; receptor activity; transmembrane receptor activity; vascular endothelial growth factor receptor activity; binding; protein binding; kinase activity; transferase activity; transferase activity, transferring phosphorus-containing groups;…	other
FOSL2	FOS-like antigen 2	225262_at	0.926963	3.75975	0.0290614	848.804	2860.87	1.37073	0.559402	1140.35	1.67619	0.354405	1375.99	PPP	PPP	PPP	PP	nucleus; intracellular;	nucleic acid binding; DNA binding; sequence-specific DNA binding transcription factor activity; binding; protein binding; sequence-specific DNA binding; protein dimerization activity;	other
227290_at	Unknown	227290_at	0.989152	3.73931	0.0262208	404.697	2080.75	-1.06322	0.921	382.174	1.5216	0.444523	636.799	PPP	PPP	PPP	PP	Unknown	Unknown
CPNE5	copine V	227189_at	0.999494	3.68026	0.0179257	18.4617	76.6681	1.22928	0.660419	18.6682	1.08546	0.897	20.1076	AAA	PAP	AAA	AA	Unknown	Unknown
LOC283888	hypothetical protein LOC283888	1559443_s_at	0.998591	3.67806	0.0373183	30.7996	138.312	1.12187	0.858	32.1342	-1.06503	0.939	27.5344	AAA	PAP	AAA	AA	Unknown	Unknown	other
MESDC1	mesoderm development candidate 1	223264_at	0.99188	3.66972	0.0112443	2618.59	9468.34	1.07262	0.879	2814.75	1.4766	0.344914	3684.88	PPP	PPP	PPP	PP	Unknown	Unknown	other
C15orf26	chromosome 15 open reading frame 26	1552950_at	0.997749	3.65989	0.0141205	11.209	53.0955	1.06481	0.901	12.0912	-1.02429	0.972	9.20969	AAA	PPP	AAA	AA	Unknown	Unknown	other
239729_at	Unknown	239729_at	0.999798	3.62063	0.0155775	1900.72	6429.62	1.10738	0.834	2124.85	1.2177	0.696647	2291.69	PPP	PPP	PPP	PP	Unknown	Unknown	other
CRELD2	cysteine-rich with EGF-like domains 2	218358_at	0.886719	3.57012	0.00556555	6114.72	22782.1	1.13594	0.703928	6925.17	1.79545	0.0802983	10656	PPP	PPP	PPP	PP	intracellular; cytoplasm; extracellular region;	binding; calcium ion binding; ion binding; cation binding; metal ion binding;	other
C3orf34	chromosome 3 open reading frame 34	1553158_at	0.975019	3.55943	0.0162327	397.286	1536.54	1.66941	0.244771	672.725	1.15715	0.785528	462.909	APP	PPP	PPP	MP	Unknown	Unknown	other
244695_at	Unknown	244695_at	0.999503	3.53751	0.0235499	244.326	848.366	1.19842	0.722	307.613	-1.03025	0.968	271.223	PPP	PPP	PPP	PP	Unknown	Unknown
CXCL5	chemokine (C-X-C motif) ligand 5	214974_x_at	0.978847	3.52494	0.0126333	5.71444	27.7667	1.00283	0.996	5.62096	1.32866	0.508417	9.51662	AAA	PPP	AAA	AP	extracellular region;	G-protein-coupled receptor binding; receptor binding; cytokine activity; cytokine receptor binding; binding; protein binding; chemokine activity; chemokine receptor binding;	other
221038_at	Unknown	221038_at	0.544197	3.51917	0.00757752	2225.33	7250.37	-1.14611	0.707353	2026.18	1.78969	0.103081	4131.12	PPP	PPP	PPP	PP	Unknown	Unknown
242811_x_at	Unknown	242811_x_at	0.978184	3.51313	0.0307497	46.4439	112.451	-1.06962	0.914	38.6995	-1.27841	0.682385	33.9668	APP	PPA	PPP	PP	Unknown	Unknown
227623_at	Unknown	227623_at	0.994698	3.51131	0.0137354	8.14408	39.4597	-1.30522	0.51159	6.05217	-1.19981	0.702574	6.07608	AAA	PPP	AAA	AA	Unknown	Unknown	other
ZMAT3	zinc finger, matrin type 3	227221_at	0.998345	3.50503	0.0245633	155.235	479.229	1.11516	0.841	187.806	-1.13883	0.834	156.412	PPP	PPP	PPP	PP	nucleus; intracellular;	nucleic acid binding; RNA binding; binding; zinc ion binding; ion binding; cation binding; metal ion binding; transition metal ion binding;	other
SLC27A2	solute carrier family 27 (fatty acid transporter), member 2	205769_at	0.997591	3.50295	0.0282764	1319.83	4299.17	1.19961	0.734	1542.21	-1.09658	0.894	1232.7	PPP	PPP	PPP	PP	membrane; membrane part; intracellular; cytoplasm; mitochondrion;	nucleotide binding; nucleoside binding; purine nucleoside binding; catalytic activity; long-chain fatty acid-CoA ligase activity; transporter activity; lipid transporter activity; binding; ATP binding; fatty acid transporter activity; fatty acid ligase activity; ligase activity; ligase activity, forming carbon-sulfur bonds; acid-thiol ligase activity; purine nucleotide binding; substrate-specific…	other
231894_at	Unknown	231894_at	0.990171	3.49991	0.0174198	412.913	1477.58	1.47246	0.371353	616.523	1.34054	0.535504	572.407	PPP	PPP	PPP	PP	Unknown	Unknown	other
MIR155HG	MIR155 host gene (non-protein coding)	229437_at	0.999924	3.4705	0.0457539	1325.81	8228.94	1.34229	0.612908	1832.35	1.42611	0.576689	1904	PPP	PPP	PPP	PP	Unknown	Unknown
1560209_at	Unknown	1560209_at	0.972361	3.45057	0.0205355	20.3078	65.0364	1.06727	0.905	17.8349	1.44392	0.443541	27.0769	PAP	PPP	AAP	PP	Unknown	Unknown
NRP2	neuropilin 2	230410_at	0.988337	3.44365	0.0307958	789.308	4643.94	-2.31891	0.123249	365.857	-2.22485	0.125936	352.891	PPM	PPP	AAA	PP	membrane; membrane part; plasma membrane;	catalytic activity; protein kinase activity; protein tyrosine kinase activity; transmembrane receptor protein tyrosine kinase activity; signal transducer activity; receptor activity; transmembrane receptor activity; vascular endothelial growth factor receptor activity; binding; protein binding; kinase activity; transferase activity; transferase activity, transferring phosphorus-containing groups;…
CC2D1B	coiled-coil and C2 domain containing 1B	242487_at	0.986972	3.39961	0.0324965	234.426	682.349	1.163	0.786	265.983	-1.25913	0.700169	183.298	PPP	PPP	PPP	PM	Unknown	Unknown
1569407_at	Unknown	1569407_at	0.408185	3.38868	0.0472085	82.5774	249.689	2.54508	0.1247	206.126	1.51356	0.496908	124.202	PAP	PPP	PPP	PP	Unknown	Unknown	other
CREM	cAMP responsive element modulator	214508_x_at	0.977507	3.34683	0.0390856	473.983	2346.4	-1.4784	0.46136	308.799	1.47153	0.499482	680.726	PPA	PPP	AAA	PP	nucleus; intracellular;	nucleic acid binding; DNA binding; sequence-specific DNA binding transcription factor activity; transcription cofactor activity; transcription coactivator activity; binding; protein binding; transcription factor binding; cAMP response element binding protein binding; transcription activator activity; transcription regulator activity; sequence-specific DNA binding; protein dimerization activity;	other
TMEM217	transmembrane protein 217	237016_at	0.989436	3.32561	0.0161119	80.5932	421.247	1.36458	0.444207	121.963	-1.15824	0.76854	59.5519	MAP	PPP	PPP	PP	membrane; membrane part;	Unknown	other
228983_at	Unknown	228983_at	0.973146	3.31209	0.0256053	458.121	1087.11	1.47492	0.4013	610.853	1.3522	0.556003	553.554	PPP	PPP	PPP	PP	Unknown	Unknown	other
RNF145	ring finger protein 145	239899_at	0.616675	3.27588	0.0450786	815.343	2989.07	2.21113	0.163462	1955.12	1.60873	0.404846	1305.93	PPP	PPP	PPP	PP	membrane; membrane part;	binding; protein binding; zinc ion binding; ion binding; cation binding; metal ion binding; transition metal ion binding;
PVT1	Pvt1 oncogene (non-protein coding)	1558290_a_at	0.911439	3.26885	0.0393598	519.975	1321.46	1.63404	0.347344	785.505	1.16649	0.817	541.369	PPP	PPP	PPP	PP	Unknown	Unknown	other
NFE2L3	nuclear factor (erythroid-derived 2)-like 3	236471_at	0.974786	3.20635	0.0454347	836.108	3186.28	-1.17821	0.779	679.862	-2.38475	0.114816	337.474	PPP	PPP	PPP	PP	nucleus; intracellular;	nucleic acid binding; DNA binding; sequence-specific DNA binding transcription factor activity; transcription cofactor activity; transcription coactivator activity; binding; protein binding; transcription factor binding; transcription activator activity; transcription regulator activity; sequence-specific DNA binding; protein dimerization activity;	other
240089_at	Unknown	240089_at	0.624666	3.19565	0.0146311	10.5849	30.2861	-1.22919	0.594899	9.64617	1.4307	0.369495	17.5097	AAA	APA	AAA	AA	Unknown	Unknown
KLHL5	kelch-like 5 (Drosophila)	226001_at	0.869866	3.18977	0.0121006	942.94	3248.65	1.49688	0.268897	1370.95	1.70301	0.151163	1603.34	PPP	PPP	PPP	PP	intracellular; cytoplasm;	actin binding; binding; protein binding; cytoskeletal protein binding;	enzyme
DDX43	DEAD (Asp-Glu-Ala-Asp) box polypeptide 43	220004_at	0.956652	3.18874	0.0338972	66.1857	169.299	-1.35091	0.539432	39.2171	-1.242	0.70697	50.0428	APP	PPP	PPA	PP	intracellular;	nucleotide binding; nucleoside binding; purine nucleoside binding; nucleic acid binding; RNA binding; RNA helicase activity; catalytic activity; ATP-dependent RNA helicase activity; helicase activity; binding; ATP binding; ATP-dependent helicase activity; RNA-dependent ATPase activity; pyrophosphatase activity; hydrolase activity; hydrolase activity, acting on acid anhydrides; hydrolase activity,…	enzyme
SNRK	SNF related kinase	1564514_at	0.970446	3.18504	0.015651	140.415	419.521	1.26541	0.545838	208.454	1.14809	0.772229	185.807	PPP	PPP	PPP	PP	nucleus; intracellular;	nucleotide binding; magnesium ion binding; nucleoside binding; purine nucleoside binding; catalytic activity; protein kinase activity; protein serine/threonine kinase activity; binding; protein binding; ATP binding; kinase activity; transferase activity; transferase activity, transferring phosphorus-containing groups; phosphotransferase activity, alcohol group as acceptor; purine nucleotide bindi…
FAM20A	family with sequence similarity 20, member A	242945_at	0.413635	3.15932	0.0415803	85.6017	214.985	2.14768	0.157952	183.383	1.3398	0.614187	113.719	MAA	PPA	PAP	AA	extracellular region;	Unknown
LOC646329	hypothetical LOC646329	244322_at	0.998649	3.15101	0.0330087	19.9041	62.5918	1.10628	0.853	24.4562	1.34157	0.58231	25.6115	AAA	PAA	AAA	AA	Unknown	Unknown
1569439_at	Unknown	1569439_at	0.962458	3.14487	0.0211203	151.334	417.381	1.37109	0.453094	204.566	1.43149	0.420734	210.085	PMP	PPP	PPP	PP	Unknown	Unknown
242928_at	Unknown	242928_at	0.70255	3.1419	0.0257189	7.82458	20.9118	1.71798	0.235803	13.5358	1.36247	0.523638	10.995	AAA	PPP	PPP	PP	Unknown	Unknown	other
1556332_at	Unknown	1556332_at	0.992681	3.13849	0.0411243	16.0104	54.5579	1.14683	0.809	15.2142	1.33078	0.620187	20.5019	AAA	PPP	APP	PP	Unknown	Unknown
SMAD4	SMAD family member 4	1565703_at	0.802807	3.13797	0.0390856	30.0893	73.556	1.52238	0.400917	48.881	1.15835	0.819	35.1729	AAA	PPP	PPP	PP	nucleus; intracellular; cytoplasm;	regulatory region DNA binding; nucleic acid binding; DNA binding; chromatin binding; sequence-specific DNA binding transcription factor activity; signal transducer activity; receptor signaling protein activity; transmembrane receptor protein serine/threonine kinase signaling protein activity; transforming growth factor beta receptor, cytoplasmic mediator activity; binding; protein binding; collag…	other
C16orf57	chromosome 16 open reading frame 57	218060_s_at	0.986066	3.13239	0.0475005	1283.83	4038.25	-1.55168	0.405469	889.13	-1.12637	0.866	1079.44	PPP	PPP	PPP	PP	Unknown	Unknown	other
HSPA5	heat shock 70kDa protein 5 (glucose-regulated protein, 78kDa)	230031_at	0.987797	3.13181	0.0147247	2720.42	8463.58	-1.36226	0.409009	1977.34	-1.02347	0.969	2613.68	PPP	PPP	PPP	PP	membrane; nucleus; membrane part; intracellular; cytoplasm; cell surface;	nucleotide binding; nucleoside binding; purine nucleoside binding; enzyme inhibitor activity; endopeptidase inhibitor activity; cysteine-type endopeptidase inhibitor activity; binding; calcium ion binding; protein binding; ATP binding; purine nucleotide binding; enzyme binding; enzyme regulator activity; peptidase inhibitor activity; adenyl nucleotide binding; protein binding, bridging; ubiquitin…	other
IRGQ	immunity-related GTPase family, Q	1555833_a_at	0.999279	3.11499	0.0272071	1409.42	4673.06	-1.01593	0.978	1396.86	1.03562	0.959	1452.41	PPP	PPP	PPP	PP	Unknown	binding; protein binding;	other
228655_at	Unknown	228655_at	0.999923	3.10387	0.0283191	375.391	1036.28	1.05612	0.92	419.92	1.18515	0.758958	430.037	PPP	PPP	PPP	PP	Unknown	Unknown
SRGAP1	SLIT-ROBO Rho GTPase activating protein 1	1555875_at	0.913762	3.09841	0.0471694	93.7982	209.037	-1.67365	0.32744	55.8723	-1.53696	0.439907	55.5369	AMM	PPP	AAA	AA	intracellular;	small GTPase regulator activity; GTPase activator activity; Ras GTPase activator activity; Rho GTPase activator activity; binding; protein binding; enzyme activator activity; Ras GTPase binding; Rho GTPase binding; enzyme binding; enzyme regulator activity; GTPase regulator activity; small GTPase binding; GTPase binding; nucleoside-triphosphatase regulator activity;	other
234808_x_at	Unknown	234808_x_at	0.999118	3.08214	0.0490136	11.471	27.2053	1.11071	0.862	13.4306	1.10021	0.897	12.4128	AAA	PAA	AAA	AA	Unknown	Unknown	other
1554887_at	Unknown	1554887_at	0.963453	3.05425	0.0473797	254.43	607.445	1.01847	0.978	242.962	-1.45819	0.500055	167.483	PPP	PPP	PPP	AP	Unknown	Unknown
1559067_a_at	Unknown	1559067_a_at	0.703706	3.03626	0.0464224	563.072	2709.41	2.67215	0.084391	1544.68	1.78867	0.268995	1036.2	PPP	PPP	PPP	PP	Unknown	Unknown	other
LHFP	lipoma HMGIC fusion partner	218656_s_at	0.936256	3.02333	0.0412631	292.526	869.253	1.30984	0.590176	394.033	1.56366	0.387704	438.447	PPP	PPP	PPP	PP	membrane; membrane part;	nucleic acid binding; DNA binding; binding;	other
GBP5	guanylate binding protein 5	229625_at	0.981607	3.01912	0.0275318	9251.26	35739.7	-1.21924	0.661785	7681.66	-2.01767	0.120735	4462.89	PPP	PPP	PPP	PP	membrane; plasma membrane;	nucleotide binding; catalytic activity; GTPase activity; binding; GTP binding; pyrophosphatase activity; hydrolase activity; hydrolase activity, acting on acid anhydrides; hydrolase activity, acting on acid anhydrides, in phosphorus-containing anhydrides; purine nucleotide binding; nucleoside-triphosphatase activity; guanyl nucleotide binding; ribonucleotide binding; purine ribonucleotide binding…
LOC100131825	hypothetical protein LOC100131825	217442_at	0.950967	3.00482	0.0570247	40.8828	162.023	-3.32122	0.0532911	10.4456	-3.23076	0.0457209	11.8798	AAA	PPP	AAA	AA	Unknown	Unknown
EIF4E3	eukaryotic translation initiation factor 4E family member 3	225940_at	0.977344	2.9651	0.0321288	320.952	722.301	-1.06332	0.91	279.117	-1.25875	0.657605	241.68	PAP	PPP	PPP	PP	intracellular; cytoplasm;	nucleic acid binding; RNA binding; translation initiation factor activity; binding; translation factor activity, nucleic acid binding;	other
ZBTB17	zinc finger and BTB domain containing 17	236127_at	0.954257	2.95645	0.0328052	167.578	696.326	1.28855	0.579686	194.979	1.74141	0.23144	288.886	MMP	PPP	PPP	PP	nucleus; intracellular;	sequence-specific DNA binding transcription factor activity; binding; protein binding; zinc ion binding; ion binding; cation binding; metal ion binding; transition metal ion binding;
CARS	cysteinyl-tRNA synthetase	240983_s_at	0.941738	2.95117	0.0122114	911.419	3000.89	1.53166	0.219686	1370.42	1.62239	0.163418	1403.29	PPP	PPP	PPP	PP	intracellular; cytoplasm;	tRNA binding; nucleotide binding; nucleoside binding; purine nucleoside binding; nucleic acid binding; RNA binding; catalytic activity; aminoacyl-tRNA ligase activity; cysteine-tRNA ligase activity; binding; protein binding; ATP binding; ligase activity; ligase activity, forming carbon-oxygen bonds; ligase activity, forming aminoacyl-tRNA and related compounds; purine nucleotide binding; adenyl n…
KLHL5	kelch-like 5 (Drosophila)	227565_at	0.995674	2.94527	0.0169605	2260.57	6240.03	1.01877	0.968	2423.87	-1.11851	0.812	1985.13	PPP	PPP	PPP	PP	intracellular; cytoplasm;	actin binding; binding; protein binding; cytoskeletal protein binding;
USP31	ubiquitin specific peptidase 31	1558117_s_at	0.875958	2.94271	0.0411481	39.9321	99.4496	-1.11071	0.847	36.3587	1.40065	0.519052	54.4436	AAA	AAA	AAA	AA	Unknown	catalytic activity; ubiquitin thiolesterase activity; peptidase activity; cysteine-type peptidase activity; hydrolase activity; hydrolase activity, acting on ester bonds; thiolester hydrolase activity; peptidase activity, acting on L-amino acid peptides;	peptidase
240038_at	Unknown	240038_at	0.99775	2.94089	0.00715776	7.22796	17.7553	1.24411	0.45096	8.84598	1.12192	0.741343	8.23501	AAA	PPA	PAA	AA	Unknown	Unknown
URB1	URB1 ribosome biogenesis 1 homolog (S. cerevisiae)	237551_at	0.881168	2.93433	0.0334173	16.5991	49.208	1.02183	0.97	16.191	1.35069	0.543726	25.0303	AAA	APP	AAA	AA	nucleus; intracellular;	binding; protein binding;
LOC283267	hypothetical LOC283267	226793_at	0.999637	2.92495	0.00991003	2148	5706.42	1.11405	0.75	2432.41	1.04739	0.917	2236.3	PPP	PPP	PPP	PP	Unknown	Unknown	other
SLC35F2	solute carrier family 35, member F2	218826_at	0.979132	2.91713	0.0175043	3831.22	10743.3	1.32764	0.443036	5190.72	1.36399	0.428614	5157.45	PPP	PPP	PPP	PP	membrane; membrane part;	Unknown	other
LOC400238	hypothetical LOC400238	1557657_a_at	0.999916	2.88635	0.0392675	10.8462	30.2632	1.18768	0.729	11.7386	1.06737	0.922	11.5884	AAA	AAA	AAA	AA	Unknown	Unknown	other
C20orf112	chromosome 20 open reading frame 112	225224_at	0.994676	2.82632	0.0113341	11354.7	31149.3	1.20213	0.566476	13554.7	-1.04749	0.918	10695.3	PPP	PPP	PPP	PP	Unknown	Unknown
CHAC1	ChaC, cation transport regulator homolog 1 (E. coli)	219270_at	0.992326	2.82211	0.023531	131.057	493.262	-1.16649	0.712	107.409	-1.31446	0.523111	93.9221	AAA	PAP	AAA	AA	intracellular; cytoplasm;	binding; protein binding;	other
STAT1	Unknown	AFFX-HUMISGF3A/M97935_5_at	0.994023	2.78242	0.0177433	1916.8	5077.12	1.08524	0.84	2113.11	1.26675	0.544495	2429.28	PPP	PPP	PPP	PP	Unknown	Unknown
LOC644242	hypothetical LOC644242	1558404_at	0.969755	2.77792	0.0295907	9.26479	30.3288	1.41152	0.404227	12.863	1.58886	0.277329	13.9196	AAA	PPP	PPA	MA	Unknown	Unknown	other
SLC7A2	solute carrier family 7 (cationic amino acid transporter, y+ system), member 2	225516_at	0.921932	2.76829	0.0286823	31.2988	73.351	-1.65279	0.232071	17.9799	-1.63896	0.239451	18.2465	AAA	PPP	AAA	AA	membrane; membrane part; plasma membrane;	transporter activity; amine transmembrane transporter activity; organic acid transmembrane transporter activity; amino acid transmembrane transporter activity; basic amino acid transmembrane transporter activity; active transmembrane transporter activity; transmembrane transporter activity; substrate-specific transmembrane transporter activity; substrate-specific transporter activity; carboxylic …	other
MTMR7	myotubularin related protein 7	243804_at	0.502584	2.76152	0.0359693	124.538	297.66	1.97511	0.141426	235.057	1.31073	0.576416	163.515	PMP	PPP	PPP	PP	intracellular; cytoplasm;	catalytic activity; inositol or phosphatidylinositol phosphatase activity; phosphoprotein phosphatase activity; protein tyrosine phosphatase activity; binding; protein binding; hydrolase activity; hydrolase activity, acting on ester bonds; phosphatase activity; phosphoric ester hydrolase activity;
239234_at	Unknown	239234_at	0.905998	2.76088	0.0372903	229.282	567.045	1.4083	0.433765	344.177	1.20267	0.724529	272.274	PPP	PPP	PPP	PP	Unknown	Unknown
LHFP	lipoma HMGIC fusion partner	231411_at	0.999731	2.74653	0.0484465	390.887	976.175	1.19363	0.724	404.775	1.0795	0.908	403.181	PPP	PPP	PPP	PP	membrane; membrane part;	nucleic acid binding; DNA binding; binding;
TNIP2	TNFAIP3 interacting protein 2	232160_s_at	0.986261	2.74362	0.0441557	14202.1	42566.6	-1.39361	0.469341	10378.7	-1.27572	0.642185	11291.3	PPP	PPP	PPP	PP	intracellular; cytoplasm;	binding; protein binding;	other
1559284_at	Unknown	1559284_at	0.502878	2.74246	0.0411243	104.778	291.538	1.99263	0.147915	203.103	1.49362	0.394805	161.752	PAP	PPP	PPP	PP	Unknown	Unknown
TM9SF1	transmembrane 9 superfamily member 1	238948_at	0.949456	2.72837	0.0373183	168.282	454.81	1.43602	0.403385	246.906	1.26962	0.628567	217.866	PAP	PPP	PPP	PP	membrane; membrane part; intracellular; cytoplasm;	Unknown	other
TMEM51	transmembrane protein 51	218815_s_at	0.993503	2.70821	0.0145425	1939.89	5785.16	-1.10032	0.79	1803.43	-1.29981	0.451614	1555.05	PPP	PPP	PPP	PP	membrane; membrane part;	Unknown	other
BTBD18	BTB (POZ) domain containing 18	215349_at	0.994015	2.68705	0.0324828	39.695	97.1264	1.29787	0.526534	49.65	1.18491	0.729129	47.8456	AAA	APA	AAA	AA	Unknown	binding; protein binding;
221079_s_at	Unknown	221079_s_at	0.533898	2.67974	0.0338972	1502.13	4067.76	1.13315	0.783	1646.31	1.71324	0.205973	2476.29	PPP	PPP	PPP	PP	Unknown	Unknown	other
RPS27	ribosomal protein S27	236621_at	0.807274	2.66288	0.0321181	7.80369	24.2303	1.32546	0.486872	10.3366	1.60744	0.254954	12.8961	AAP	PPP	APA	PP	nucleus; intracellular; cytoplasm;	nucleic acid binding; DNA binding; structural constituent of ribosome; structural molecule activity; binding; zinc ion binding; ion binding; cation binding; metal ion binding; transition metal ion binding;	other
ANKRD13D	ankyrin repeat domain 13 family, member D	238642_at	0.962064	2.64327	0.0443682	978.722	2828.46	1.53522	0.333427	1481.02	1.20184	0.727072	1137.55	PPP	PPP	PPP	PP	Unknown	Unknown	other
ORAI2	ORAI calcium release-activated calcium modulator 2	231406_at	0.992967	2.64061	0.0473549	3794.8	11826	-1.21579	0.675583	3019.1	-1.19888	0.736802	3476.03	PPP	PPP	PPP	PP	membrane; membrane part;	binding; protein binding;	other
233036_at	Unknown	233036_at	0.999884	2.5898	0.0390211	7.78908	22.1	1.04603	0.929	8.3474	1.04144	0.947	8.28083	AAA	PPM	AAA	AA	Unknown	Unknown	other
PTPRE	protein tyrosine phosphatase, receptor type, E	1559018_at	0.758663	2.58528	0.0283191	18.7469	63.7533	1.17398	0.686998	22.6156	1.57708	0.24387	33.2751	AAP	PPP	PPA	PP	membrane; nucleus; membrane part; intracellular; cytoplasm; plasma membrane;	catalytic activity; phosphoprotein phosphatase activity; protein tyrosine phosphatase activity; signal transducer activity; receptor activity; transmembrane receptor activity; transmembrane receptor protein tyrosine phosphatase activity; binding; protein binding; hydrolase activity; hydrolase activity, acting on ester bonds; phosphatase activity; transmembrane receptor protein phosphatase activit…
LOC284561	hypothetical protein LOC284561	233769_at	0.962422	2.57954	0.0272029	14.1781	32.4686	-1.18814	0.655377	12.1876	-1.55747	0.248631	9.43735	PAA	PPP	AAA	AA	Unknown	Unknown	other
TSR1	TSR1, 20S rRNA accumulation, homolog (S. cerevisiae)	239042_at	0.717027	2.57312	0.0435597	224.993	574.215	1.37125	0.4609	297.409	1.52813	0.34032	339.708	PPP	PPP	PPP	PP	nucleus; intracellular;	binding; protein binding;	enzyme
228548_at	Unknown	228548_at	0.924045	2.56245	0.0364075	1198.32	2752.22	1.32645	0.484294	1650.39	1.23912	0.643196	1506.7	PPP	PPP	PPP	PP	Unknown	Unknown	other
CA13	carbonic anhydrase XIII	231270_at	0.94082	2.51271	0.0213643	365.846	991.15	-1.30492	0.431332	287.454	-2.25384	0.0326218	163.236	PPP	PPP	PPP	PP	Unknown	catalytic activity; carbonate dehydratase activity; binding; zinc ion binding; lyase activity; carbon-oxygen lyase activity; hydro-lyase activity; ion binding; cation binding; metal ion binding; transition metal ion binding;	other
238922_at	Unknown	238922_at	0.834092	2.49955	0.0187319	353.833	750.923	1.41312	0.289916	489.532	1.26549	0.500045	447.375	PPP	PPP	PPP	PP	Unknown	Unknown
NCOR1	nuclear receptor corepressor 1	234313_at	0.996545	2.47852	0.0488023	9.0669	20.8951	1.01735	0.975	10.1431	1.1511	0.79117	10.9092	PAP	PPP	PAA	PP	nucleus; intracellular;	regulatory region DNA binding; nucleic acid binding; DNA binding; transcription cofactor activity; transcription corepressor activity; binding; protein binding; transcription factor binding; promoter binding; transcription repressor activity; enzyme binding; transcription regulator activity; histone deacetylase binding; sequence-specific DNA binding; transcription regulatory region DNA binding;
FOXK2	forkhead box K2	226224_at	0.895623	2.45132	0.036817	2108.31	4464.67	1.12075	0.788	2254.89	1.38973	0.421181	2746.61	PPP	PPP	PPP	PP	nucleus; intracellular;	magnesium ion binding; nucleic acid binding; DNA binding; sequence-specific DNA binding transcription factor activity; RNA polymerase II transcription factor activity; binding; transcription regulator activity; ion binding; cation binding; sequence-specific DNA binding; metal ion binding;	other
220494_s_at	Unknown	220494_s_at	0.984182	2.42391	0.0178087	43593.2	102893	1.26553	0.444388	54815.7	1.00276	0.995	43143.6	PPP	PPP	PPP	PP	Unknown	Unknown
GNA15	guanine nucleotide binding protein (G protein), alpha 15 (Gq class)	205349_at	0.70955	2.41929	0.0353275	13350.8	36643.9	1.85622	0.126474	25358.4	1.0781	0.883	14674.7	PPP	PPP	PPP	PP	membrane; membrane part; plasma membrane;	nucleotide binding; catalytic activity; GTPase activity; signal transducer activity; binding; GTP binding; pyrophosphatase activity; hydrolase activity; hydrolase activity, acting on acid anhydrides; hydrolase activity, acting on acid anhydrides, in phosphorus-containing anhydrides; purine nucleotide binding; nucleoside-triphosphatase activity; guanyl nucleotide binding; ribonucleotide binding; p…	other
PIM3	pim-3 oncogene	224739_at	0.995554	2.41461	0.0462807	15328.2	50168.5	-1.11516	0.81	13798.9	-1.23659	0.648431	12866.8	PPP	PPP	PPP	PP	Unknown	nucleotide binding; nucleoside binding; purine nucleoside binding; catalytic activity; protein kinase activity; protein serine/threonine kinase activity; binding; protein binding; ATP binding; kinase activity; transferase activity; transferase activity, transferring phosphorus-containing groups; phosphotransferase activity, alcohol group as acceptor; purine nucleotide binding; adenyl nucleotide b…	enzyme
KCNT2	potassium channel, subfamily T, member 2	244455_at	0.523924	2.40534	0.194272	73.4838	136.337	-3.94991	0.0684238	16.4174	-5.69221	0.0238168	14.244	PPP	PPP	AAA	AA	membrane; membrane part; plasma membrane;	nucleotide binding; nucleoside binding; purine nucleoside binding; catalytic activity; transporter activity; ion channel activity; calcium activated cation channel activity; cation channel activity; potassium channel activity; binding; ATP binding; cation transmembrane transporter activity; ion transmembrane transporter activity; channel activity; calcium-activated potassium channel activity; pur…
234618_at	Unknown	234618_at	0.995849	2.39667	0.036765	26.9125	51.3901	1.17041	0.689465	30.8867	1.14953	0.761963	30.2164	MMP	PPP	PPM	PP	Unknown	Unknown
239162_at	Unknown	239162_at	0.942078	2.39593	0.0350104	126.952	258.345	-1.09593	0.826	116.208	-1.50719	0.282487	85.4556	PMP	PPP	PPA	PA	Unknown	Unknown
215555_at	Unknown	215555_at	0.464582	2.39324	0.0499845	33.7235	73.143	1.55583	0.28736	58.6817	-2.75254	0.0291606	13.8118	AMP	PPP	PPP	AM	Unknown	Unknown
C2orf88	chromosome 2 open reading frame 88	223754_at	0.76921	2.38661	0.177437	561.389	1241.79	-2.12455	0.247213	254.338	-3.96163	0.047481	136.033	PPM	PPP	PPP	AA	extracellular region;	Unknown	other
GALNT1	UDP-N-acetyl-alpha-D-galactosamine:polypeptide N-acetylgalactosaminyltransferase 1 (GalNAc-T1)	1568618_a_at	0.999827	2.37883	0.0221944	15971.4	40622.3	1.08665	0.818	17029	1.13448	0.745624	17888.7	PPP	PPP	PPP	PP	membrane; membrane part; intracellular; cytoplasm; extracellular region;	catalytic activity; polypeptide N-acetylgalactosaminyltransferase activity; binding; sugar binding; UDP-glycosyltransferase activity; acetylgalactosaminyltransferase activity; transferase activity; transferase activity, transferring glycosyl groups; transferase activity, transferring hexosyl groups; manganese ion binding; carbohydrate binding; ion binding; cation binding; metal ion binding; trans…	other
C5orf32	chromosome 5 open reading frame 32	224707_at	0.945118	2.37038	0.0294824	2051.7	5533.63	-1.90092	0.0955334	1079.45	-1.13329	0.770888	1833.34	PPP	PPP	PPP	PP	Unknown	Unknown	kinase
DNAH14	dynein, axonemal, heavy chain 14	1554540_at	0.947326	2.36507	0.0250229	8.84603	16.4114	-1.05654	0.888	8.15106	-1.31471	0.437377	6.54685	AAP	PPA	AAA	AA	intracellular; cytoplasm;	nucleotide binding; nucleoside binding; purine nucleoside binding; motor activity; microtubule motor activity; catalytic activity; binding; ATP binding; pyrophosphatase activity; hydrolase activity; hydrolase activity, acting on acid anhydrides; hydrolase activity, acting on acid anhydrides, in phosphorus-containing anhydrides; purine nucleotide binding; nucleoside-triphosphatase activity; adenyl…	other
SAMD8	sterile alpha motif domain containing 8	225950_at	0.992242	2.35036	0.0471694	508.395	1075.26	1.0847	0.857	566.494	-1.09966	0.856	474.223	PPP	PPP	PPP	PP	membrane; membrane part;	Unknown	other
FAM65C	family with sequence similarity 65, member C	227654_at	0.861654	2.34995	0.125924	4314.44	13237.7	-4.00818	0.0330951	1204.94	-44.481	0.000542951	97.0815	PPP	PPP	PPP	AA	Unknown	Unknown
TCEB3	transcription elongation factor B (SIII), polypeptide 3 (110kDa, elongin A)	213604_at	0.723172	2.34678	0.0285143	3186.92	6268.22	1.40541	0.322862	4438.56	1.27739	0.509309	3969.17	PPP	PPP	PPP	PP	membrane; nucleus; membrane part; intracellular; cytoplasm;	nucleic acid binding; DNA binding; transcription elongation regulator activity; binding; protein binding; RNA polymerase II transcription elongation factor activity; transcription regulator activity;	other
RQCD1	RCD1 required for cell differentiation1 homolog (S. pombe)	1553510_s_at	0.992875	2.33858	0.0445583	6243.35	14571.5	1.1572	0.722	7297.87	1.26105	0.592986	7711.29	PPP	PPP	PPP	PP	nucleus; intracellular;	binding; protein binding;	other
242316_at	Unknown	242316_at	0.890904	2.32688	0.0229291	20.0725	39.5936	1.2307	0.514301	25.2155	1.26769	0.487191	25.0051	PAA	PPA	MMA	MA	Unknown	Unknown	other
LARP4	La ribonucleoprotein domain family, member 4	238959_at	0.721455	2.3157	0.0331216	2345.05	4892.82	1.08004	0.847	2504.63	1.38308	0.377162	3189.96	PPP	PPP	PPP	PP	Unknown	nucleic acid binding; RNA binding; binding;	other
235939_at	Unknown	235939_at	0.835649	2.31128	0.0334845	21.4211	48.8976	1.18925	0.629771	25.2607	1.27144	0.531533	29.7076	AAP	PPP	PPP	PP	Unknown	Unknown	other
IDI2	isopentenyl-diphosphate delta isomerase 2	228002_at	0.820269	2.28648	0.0205355	1496.48	2831.09	-1.36896	0.301241	1004.13	1.11797	0.761685	1617.39	PPP	PPP	PPP	PP	intracellular; cytoplasm;	catalytic activity; isopentenyl-diphosphate delta-isomerase activity; binding; hydrolase activity; isomerase activity; intramolecular oxidoreductase activity; intramolecular oxidoreductase activity, transposing C=C bonds; ion binding; cation binding; metal ion binding;	other
C3orf34	chromosome 3 open reading frame 34	230860_at	0.991675	2.27984	0.0205061	3276.39	9542.61	1.33484	0.335841	4369.74	1.29671	0.41085	4281.35	PPP	PPP	PPP	PP	Unknown	Unknown
TCP11L1	t-complex 11 (mouse)-like 1	205796_at	0.999859	2.27717	0.0219259	2678.13	6602.63	1.05781	0.874	2797.27	1.07627	0.856	2865.35	PPP	PPP	PPP	PP	Unknown	Unknown	other
229728_at	Unknown	229728_at	0.919387	2.26298	0.0200698	246.899	457.179	1.27569	0.405891	316.106	1.17913	0.621576	267.738	PPP	PPM	PPP	PP	Unknown	Unknown
RABIF	RAB interacting factor	204478_s_at	0.627959	2.25291	0.0386484	4386.73	8942.87	1.12637	0.757	4940.62	1.40101	0.363387	6002.88	PPP	PPP	PPP	PP	Unknown	guanyl-nucleotide exchange factor activity; binding; zinc ion binding; enzyme regulator activity; GTPase regulator activity; ion binding; cation binding; metal ion binding; transition metal ion binding; nucleoside-triphosphatase regulator activity;	other
239567_at	Unknown	239567_at	0.795914	2.23821	0.027987	18.4867	27.474	-1.33691	0.366619	13.3041	-1.02296	0.963	17.2636	AAA	APA	AAA	AA	Unknown	Unknown
243524_at	Unknown	243524_at	0.957199	2.23801	0.0475005	14.2183	23.1866	-1.21486	0.609973	11.878	-1.13361	0.788332	12.9624	AMP	PPM	AAP	AA	Unknown	Unknown
1559006_at	Unknown	1559006_at	0.976762	2.19322	0.0297785	2368.02	6110.76	1.20416	0.565312	2825.57	1.32997	0.395139	3176.38	PPP	PPP	PPP	PP	Unknown	Unknown
ZNHIT6	zinc finger, HIT type 6	233005_at	0.633223	2.19015	0.0314621	274.636	542.073	1.37966	0.32226	411.418	1.22074	0.580213	334.557	PPP	PPP	PPP	PP	intracellular;	binding; protein binding; identical protein binding; ion binding; cation binding; metal ion binding;
244054_at	Unknown	244054_at	0.951519	2.18883	0.0289661	19.8902	43.2897	-1.0822	0.824	17.4066	-1.47144	0.233539	13.0196	AAA	PPP	AAA	AA	Unknown	Unknown	other
242120_at	Unknown	242120_at	0.950951	2.18132	0.0376767	228.87	577.124	1.28798	0.454701	302.177	-1.21272	0.613942	192.546	PPP	PPP	PPP	PP	Unknown	Unknown
1570180_at	Unknown	1570180_at	0.537608	2.17678	0.0564262	149.937	238.862	-1.56036	0.250237	84.4685	-2.42894	0.0349662	63.9996	PAP	PPP	AAA	AA	Unknown	Unknown
C3orf62	chromosome 3 open reading frame 62	1569374_at	0.990128	2.17231	0.0386358	41.9818	81.9108	1.16309	0.667137	49.5712	-1.01765	0.974	43.5885	APP	PPP	PPP	PP	Unknown	Unknown	other
SRFBP1	serum response factor binding protein 1	241734_at	0.953022	2.15426	0.0340029	420.228	856.337	1.07832	0.837	452.907	1.29138	0.459575	523.367	PPP	PPP	PPP	PP	nucleus; intracellular; cytoplasm;	binding; protein binding;
HES1	hairy and enhancer of split 1, (Drosophila)	203394_s_at	0.913689	2.14696	0.253166	455.79	1549.7	-3.58624	0.0837519	118.254	-5.74383	0.0224924	72.6275	PPP	PPP	APP	PA	nucleus; intracellular; cytoplasm;	nucleic acid binding; DNA binding; sequence-specific DNA binding transcription factor activity; binding; transcription repressor activity; transcription regulator activity;	other
SENP5	SUMO1/sentrin specific peptidase 5	222110_at	0.788965	2.12214	0.0389047	3661.31	7583.08	1.46473	0.255025	5270.44	1.2488	0.537939	4433.68	PPP	PPP	PPP	PP	nucleus; intracellular;	catalytic activity; peptidase activity; cysteine-type peptidase activity; hydrolase activity; peptidase activity, acting on L-amino acid peptides;	peptidase
SENP3	SUMO1/sentrin/SMT3 specific peptidase 3	215114_at	0.680928	2.11611	0.0464224	224.526	371.064	1.226	0.559429	280.881	-1.26608	0.532045	168.863	PPP	PPP	PPP	PP	nucleus; intracellular;	catalytic activity; ubiquitin-specific protease activity; binding; protein binding; peptidase activity; cysteine-type peptidase activity; hydrolase activity; small conjugating protein-specific protease activity; peptidase activity, acting on L-amino acid peptides;	other
LIMS1	LIM and senescent cell antigen-like domains 1	212687_at	0.351993	2.10531	0.0394627	34600	64939.6	1.81195	0.099134	62747.7	-1.09571	0.829	31218.8	PPP	PPP	PPP	PP	membrane; membrane part; cell junction; intracellular; cytoplasm; plasma membrane;	binding; protein binding; zinc ion binding; ion binding; cation binding; metal ion binding; transition metal ion binding;	other
231431_s_at	Unknown	231431_s_at	0.977369	2.08999	0.0419929	4603.02	9294.63	1.2377	0.519386	5635.71	1.01593	0.976	4657.19	PPP	PPP	PPP	PP	Unknown	Unknown
PSMB9	proteasome (prosome, macropain) subunit, beta type, 9 (large multifunctional peptidase 2)	1555853_at	0.970082	2.07908	0.0377006	320.031	712.036	1.14022	0.693512	363.743	1.31357	0.417329	408.086	AAA	PPP	PAA	AA	nucleus; intracellular; cytoplasm;	catalytic activity; endopeptidase activity; threonine-type endopeptidase activity; peptidase activity; hydrolase activity; threonine-type peptidase activity; peptidase activity, acting on L-amino acid peptides;
LARP4	La ribonucleoprotein domain family, member 4	1555384_a_at	0.560012	2.03633	0.0414769	3477.87	6929.52	-1.04039	0.918	3325.88	1.41537	0.287209	4768.07	PPP	PPP	PPP	PP	Unknown	nucleic acid binding; RNA binding; binding;	other
1561012_at	Unknown	1561012_at	0.62341	2.03515	0.0462868	15.912	32.5304	1.0576	0.884	16.414	1.3375	0.397911	21.8385	AAA	PPP	AAA	MA	Unknown	Unknown
GFI1B	growth factor independent 1B transcription repressor	237403_at	0.433437	1.79183	0.143421	5425.93	9086.61	-1.51164	0.295165	3568.4	-5.1741	0.00378592	1073.24	PPP	PPP	PPP	PP	nucleus; intracellular;	nucleic acid binding; DNA binding; RNA polymerase II transcription factor activity; specific RNA polymerase II transcription factor activity; binding; protein binding; zinc ion binding; transcription regulator activity; ion binding; cation binding; metal ion binding; transition metal ion binding;
FAM54A	family with sequence similarity 54, member A	234945_at	0.509577	1.50676	0.304768	7.08229	54.1551	1.42512	0.3689	10.9279	3.24355	0.013954	25.1512	AAA	PPP	AAP	PP	Unknown	Unknown
235267_at	Unknown	235267_at	0.645611	1.30996	0.63	298.272	568.402	-1.29789	0.619752	245.132	-4.02288	0.0203873	79.7113	PPP	PPP	PPP	PP	Unknown	Unknown	transporter
TREML2	triggering receptor expressed on myeloid cells-like 2	219748_at	0.711631	1.23433	0.559196	1734.91	3143.72	-1.98473	0.0710672	906.906	-2.29485	0.0293611	771.234	PPP	PPP	PPP	PP	membrane; membrane part; cell surface; plasma membrane;	signal transducer activity; receptor activity; binding; protein binding; molecular transducer activity;	other
ARMCX2	armadillo repeat containing, X-linked 2	203404_at	0.762676	-1.01806	0.984	526.204	1224.61	-4.13769	0.0569888	140.541	-4.75006	0.0326218	112.093	PPP	PPP	PPP	PP	membrane; membrane part;	binding;	other
MED12L	mediator complex subunit 12-like	232114_at	0.652176	-1.07767	0.881	115.213	229.402	1.05401	0.913	119.73	-3.58493	0.0104734	33.5218	PPP	PPP	PPP	PP	nucleus; intracellular;	RNA polymerase II transcription factor activity; general RNA polymerase II transcription factor activity; RNA polymerase II transcription mediator activity; transcription regulator activity;	other
TUB	tubby homolog (mouse)	228882_at	0.437443	-1.62599	0.361409	84.9505	137.191	-2.5319	0.103136	34.5299	-3.58251	0.0299452	26.3027	PPP	APP	AAA	AA	membrane; nucleus; intracellular; cytoplasm; extracellular region; plasma membrane;	Unknown

## Sheet: Cluster B
Table S3 - Cluster B. Gene expression changes of ex vivo expanded CD34+CD38-CD90+cells. Each worksheet contains a specific fuzzy-c means cluster, as represented in Figure 5. Genes are divided by their cellular location defined by Ingenuity Pathway Analysis (IPA). MeanExp represents mean gene expression values of the replicates (Day 0, 12hr and 2 weeks contain 3 replicates; 5 weeks contains 2 repl…
Symbol	Entrez Gene Name	ProbeID	Cluster Mvalue	Day 0 - 12hr Fold Change	Day 0-12hr Pvalue	Day 0 MeanExp	12hr MeanExp	Day 0 - 2 wk Fold change	Day 0-2 wk Pvalue	2 wk MeanExp	Day 0 - 5 wk Fold change	Day 0-5 wk Pvalue	5 wk MeanExp	Fresh PMA	12hr PMA	2 wk PMA	5 wk PMA	GO Location	GO Function	IPA Type
Nucleus
CSRP2	cysteine and glycine-rich protein 2	207030_s_at	0.940044	21.1511	0.00420902	127.444	2566.86	12.9558	0.00878642	1479.19	16.5052	0.00475803	1789.32	PPP	PPP	PPP	PP	nucleus; intracellular;	binding; protein binding; zinc ion binding; ion binding; cation binding; metal ion binding; transition metal ion binding;	other
EBF1	early B-cell factor 1	227646_at	0.967789	16.5994	0.0161197	26.9267	873.939	9.04823	0.0465847	257.801	24.706	0.00878438	691.322	PAP	PPP	PPP	PP	nucleus; intracellular;	sequence-specific DNA binding transcription factor activity; binding; protein binding; ion binding; cation binding; metal ion binding;	transcription regulator
CREM	cAMP responsive element modulator	209967_s_at	0.636136	12.492	0.00165199	37.208	515.263	2.90563	0.0461749	97.8824	6.40319	0.00441045	237.486	PPP	PPP	PPP	PP	nucleus; intracellular;	nucleic acid binding; DNA binding; sequence-specific DNA binding transcription factor activity; transcription cofactor activity; transcription coactivator activity; binding; protein binding; transcription factor binding; cAMP response element binding protein binding; transcription activator activity; transcription regulator activity; sequence-specific DNA binding; protein dimerization activity;	transcription regulator
EBF1	early B-cell factor 1	229487_at	0.999343	11.0974	0.027252	28.0334	554.083	6.2646	0.0834207	220.282	9.51893	0.0336391	373.094	AAA	PPP	PPP	PP	nucleus; intracellular;	sequence-specific DNA binding transcription factor activity; binding; protein binding; ion binding; cation binding; metal ion binding;	transcription regulator
WT1	Wilms tumor 1	216953_s_at	0.763503	7.95318	0.0135361	97.6254	1345.76	10.1586	0.0101164	905.982	9.5564	0.00864248	806.225	AAA	PPP	PPP	PP	nucleus; intracellular; cytoplasm;	regulatory region DNA binding; nucleic acid binding; DNA binding; double-stranded DNA binding; sequence-specific DNA binding transcription factor activity; RNA binding; binding; protein binding; zinc ion binding; promoter binding; transcription activator activity; transcription repressor activity; specific transcriptional repressor activity; protein domain specific binding; transcription regulato…	transcription regulator
ID2	inhibitor of DNA binding 2, dominant negative helix-loop-helix protein	201566_x_at	0.946975	5.99018	0.00783226	392.647	2730.66	2.10448	0.152993	825.432	5.23094	0.00882229	2136.92	PPP	PPP	PPP	PP	nucleus; intracellular; cytoplasm;	binding; protein binding; transcription repressor activity; transcription regulator activity;	transcription regulator
EBF1	early B-cell factor 1	232204_at	0.997091	5.55585	0.064077	38.3712	301.922	4.2376	0.122687	148.167	6.47082	0.048025	216.779	APA	PMP	PPP	PP	nucleus; intracellular;	sequence-specific DNA binding transcription factor activity; binding; protein binding; ion binding; cation binding; metal ion binding;	transcription regulator
CCRN4L	CCR4 carbon catabolite repression 4-like (S. cerevisiae)	1554283_at	0.953631	5.40556	0.0285975	441.702	1963.01	2.12524	0.272542	977.307	4.21415	0.0503638	1716.37	PPP	PPP	PPP	PP	nucleus; intracellular;	sequence-specific DNA binding transcription factor activity;	transcription regulator
PNO1	partner of NOB1 homolog (S. cerevisiae)	242905_at	0.816057	5.1297	0.00568949	127.515	528.633	1.59478	0.265493	158.34	3.20014	0.017694	333.509	PPP	PPP	PPP	PP	nucleus; intracellular;	nucleic acid binding; RNA binding; binding;	other
CDC25A	cell division cycle 25 homolog A (S. pombe)	1555772_a_at	0.975899	4.97606	0.0298771	472.41	2317.89	1.70167	0.412556	866.188	3.72087	0.0599411	1751.85	PPP	PPP	PPP	PP	nucleus; intracellular; cytoplasm;	catalytic activity; phosphoprotein phosphatase activity; protein tyrosine phosphatase activity; binding; protein binding; hydrolase activity; hydrolase activity, acting on ester bonds; phosphatase activity; phosphoric ester hydrolase activity;	phosphatase
SAMSN1	SAM domain, SH3 domain and nuclear localization signals 1	220330_s_at	0.976297	4.86763	0.0162392	1920.8	11256.5	2.48208	0.11743	4798.86	4.76273	0.0155878	9254.66	PPP	PPP	PPP	PP	Unknown	phosphotyrosine binding; binding; protein binding; protein phosphorylated amino acid binding; phosphoprotein binding;	other
UTP15	UTP15, U3 small nucleolar ribonucleoprotein, homolog (S. cerevisiae)	228043_at	0.806623	4.57435	0.00568949	205.185	742.636	1.27022	0.534924	233.652	2.52613	0.0315907	488.847	PPP	PPP	PPP	PP	nucleus; intracellular; cytoplasm;	Unknown	other
NIP7	nuclear import 7 homolog (S. cerevisiae)	223397_s_at	0.849941	4.31973	0.0122882	1669.44	5464.5	1.59107	0.312354	2379.78	3.13113	0.0275169	5017.91	PPP	PPP	PPP	PP	nucleus; intracellular;	nucleic acid binding; RNA binding; binding; protein binding;	other
SAMSN1	SAM domain, SH3 domain and nuclear localization signals 1	1555638_a_at	0.991192	4.2236	0.0157832	1966.19	8336.12	2.09599	0.149198	4068.44	3.42437	0.0256267	6730.54	PPP	PPP	PPP	PP	Unknown	phosphotyrosine binding; binding; protein binding; protein phosphorylated amino acid binding; phosphoprotein binding;	other
TNIP1	TNFAIP3 interacting protein 1	243423_at	0.517392	4.11465	0.0290345	52.1882	158.314	1.87473	0.277279	108.342	1.64281	0.409747	90.3662	AAA	APA	AAA	AA	nucleus; intracellular; cytoplasm;	binding; protein binding;	other
UTP15	UTP15, U3 small nucleolar ribonucleoprotein, homolog (S. cerevisiae)	228050_at	0.855125	4.08815	0.0111997	839.351	3172.3	1.38821	0.442653	1263.52	2.36702	0.0599411	1942.22	PPP	PPP	PPP	PP	nucleus; intracellular; cytoplasm;	Unknown	other
ZNF24	zinc finger protein 24	242210_at	0.597191	4.01771	0.0279796	114.361	384.901	2.65229	0.105997	303.324	2.40673	0.124562	243.51	PAP	PPP	PPP	PP	nucleus; intracellular;	nucleic acid binding; DNA binding; sequence-specific DNA binding transcription factor activity; binding; protein binding; zinc ion binding; transcription repressor activity; transcription regulator activity; ion binding; cation binding; sequence-specific DNA binding; metal ion binding; transition metal ion binding;	transcription regulator
SLFN5	schlafen family member 5	1553055_a_at	0.773006	4.00657	0.0460607	89.2967	331.717	2.19956	0.229693	177.808	3.47253	0.0656852	324.238	PAP	PPP	PPP	PP	nucleus; intracellular;	nucleotide binding; nucleoside binding; purine nucleoside binding; binding; ATP binding; purine nucleotide binding; adenyl nucleotide binding; ribonucleotide binding; purine ribonucleotide binding; adenyl ribonucleotide binding;	enzyme
BAZ1A	bromodomain adjacent to zinc finger domain, 1A	217986_s_at	0.965811	3.93276	0.00420902	2496.38	9539.8	1.56827	0.177298	3901.42	2.96854	0.00844146	7508.26	PPP	PPP	PPP	PP	nucleus; intracellular;	catalytic activity; histone acetyltransferase activity; lysine N-acetyltransferase activity; binding; protein binding; N-acetyltransferase activity; zinc ion binding; acyltransferase activity; acetyltransferase activity; N-acyltransferase activity; transferase activity; transferase activity, transferring acyl groups; transferase activity, transferring acyl groups other than amino-acyl groups; tra…	other
MDM2	Mdm2 p53 binding protein homolog (mouse)	229711_s_at	0.953623	3.78269	0.0137138	9759.4	32759.6	2.21984	0.0928023	20813.8	3.13021	0.0217373	28453.6	PPP	PPP	PPP	PP	membrane; nucleus; intracellular; cytoplasm; plasma membrane;	p53 binding; catalytic activity; ubiquitin-protein ligase activity; binding; protein binding; zinc ion binding; transcription repressor activity; ligase activity; ligase activity, forming carbon-nitrogen bonds; acid-amino acid ligase activity; basal transcription repressor activity; small conjugating protein ligase activity; enzyme binding; transcription regulator activity; identical protein bind…	transcription regulator
NFE2L2	nuclear factor (erythroid-derived 2)-like 2	201146_at	0.988747	3.67838	0.00332094	1350.32	5036.03	1.76535	0.0731934	2409.55	2.56646	0.00890332	3401.76	PPP	PPP	PPP	PP	nucleus; intracellular; cytoplasm;	nucleic acid binding; DNA binding; sequence-specific DNA binding transcription factor activity; binding; protein binding; transcription activator activity; protein domain specific binding; transcription regulator activity; sequence-specific DNA binding; protein dimerization activity;	transcription regulator
MDM2	Mdm2 p53 binding protein homolog (mouse)	225160_x_at	0.988988	3.59832	0.0197635	1208.55	3863.72	1.86124	0.193398	1973.1	2.37232	0.0741091	2688.03	PPP	PPP	PPP	PP	membrane; nucleus; intracellular; cytoplasm; plasma membrane;	p53 binding; catalytic activity; ubiquitin-protein ligase activity; binding; protein binding; zinc ion binding; transcription repressor activity; ligase activity; ligase activity, forming carbon-nitrogen bonds; acid-amino acid ligase activity; basal transcription repressor activity; small conjugating protein ligase activity; enzyme binding; transcription regulator activity; identical protein bind…	transcription regulator
DDX21	DEAD (Asp-Glu-Ala-Asp) box polypeptide 21	224654_at	0.93009	3.59069	0.00568949	11349	36714.6	1.37813	0.322622	14732.9	2.38221	0.020939	26345.1	PPP	PPP	PPP	PP	nucleus; intracellular;	nucleotide binding; nucleoside binding; purine nucleoside binding; nucleic acid binding; RNA binding; RNA helicase activity; catalytic activity; ATP-dependent RNA helicase activity; helicase activity; binding; protein binding; ATP binding; ATP-dependent helicase activity; RNA-dependent ATPase activity; pyrophosphatase activity; hydrolase activity; hydrolase activity, acting on acid anhydrides; hy…	enzyme
AGFG1	ArfGAP with FG repeats 1	218092_s_at	0.855329	3.53707	0.012289	1295.94	4146.14	2.1351	0.0840371	2821.22	2.16115	0.0655863	2792.05	PPP	PPP	PPP	PP	membrane; nucleus; membrane part; intracellular; cytoplasm;	nucleic acid binding; DNA binding; RNA binding; small GTPase regulator activity; GTPase activator activity; binding; protein binding; enzyme activator activity; ARF GTPase activator activity; zinc ion binding; enzyme regulator activity; GTPase regulator activity; ion binding; cation binding; metal ion binding; transition metal ion binding; nucleoside-triphosphatase regulator activity;	other
NIP7	nuclear import 7 homolog (S. cerevisiae)	219031_s_at	0.899307	3.51401	0.00469378	1476.82	4408.4	1.23946	0.479056	1907.48	1.95493	0.0432994	3006.8	PPP	PPP	PPP	PP	nucleus; intracellular;	nucleic acid binding; RNA binding; binding; protein binding;	other
SP100	SP100 nuclear antigen	210985_s_at	0.882151	3.5082	0.0479805	350.354	981.579	1.83046	0.304641	594.803	2.72884	0.0988154	921.954	PPP	PPP	PPP	PP	nucleus; intracellular; cytoplasm;	transcription cofactor activity; transcription coactivator activity; transcription corepressor activity; binding; protein binding; transcription factor binding; transcription activator activity; transcription repressor activity; general transcriptional repressor activity; enzyme binding; kinase binding; protein domain specific binding; transcription regulator activity; identical protein binding; …	transcription regulator
TARS	threonyl-tRNA synthetase	201263_at	0.997592	3.45378	0.0292192	13425.1	38706	1.71657	0.286324	20951.4	2.33969	0.102581	28979.4	PPP	PPP	PPP	PP	intracellular; cytoplasm;	nucleotide binding; nucleoside binding; purine nucleoside binding; catalytic activity; aminoacyl-tRNA ligase activity; threonine-tRNA ligase activity; binding; protein binding; ATP binding; ligase activity; ligase activity, forming carbon-oxygen bonds; ligase activity, forming aminoacyl-tRNA and related compounds; purine nucleotide binding; adenyl nucleotide binding; ribonucleotide binding; purin…	enzyme
CDC23	cell division cycle 23 homolog (S. cerevisiae)	223651_x_at	0.970881	3.43981	0.0473797	241.459	815.813	1.80797	0.305413	447.398	2.90187	0.0772712	707.825	PPP	PPP	PPP	PP	nucleus; intracellular; cytoplasm;	catalytic activity; ubiquitin-protein ligase activity; binding; ligase activity; ligase activity, forming carbon-nitrogen bonds; acid-amino acid ligase activity; small conjugating protein ligase activity;	enzyme
ZNF193	zinc finger protein 193	239406_at	0.605666	3.42017	0.0131383	149.294	510.439	2.06092	0.0937827	315.329	1.99336	0.0910107	288.816	AAA	PPP	PPP	PP	nucleus; intracellular;	sequence-specific DNA binding transcription factor activity; binding; zinc ion binding; ion binding; cation binding; metal ion binding; transition metal ion binding;	transcription regulator
POLR3G	polymerase (RNA) III (DNA directed) polypeptide G (32kD)	231544_s_at	0.972985	3.38733	0.0385513	38.6402	95.964	1.40028	0.527965	51.1382	1.84316	0.263481	70.8535	PAP	PPP	PPP	PP	nucleus; intracellular;	catalytic activity; DNA-directed RNA polymerase activity; transferase activity; transferase activity, transferring phosphorus-containing groups; nucleotidyltransferase activity; RNA polymerase activity;	enzyme
NSD1	nuclear receptor binding SET domain protein 1	235760_at	0.998793	3.34555	0.046248	200.197	476.829	1.61609	0.387472	304.313	2.07501	0.200758	390.083	PPP	PPP	PPP	PP	nucleus; intracellular;	chromatin binding; transcription cofactor activity; transcription corepressor activity; catalytic activity; receptor binding; binding; protein binding; transcription factor binding; methyltransferase activity; N-methyltransferase activity; zinc ion binding; protein methyltransferase activity; S-adenosylmethionine-dependent methyltransferase activity; lysine N-methyltransferase activity; protein-l…	transcription regulator
PHTF1	putative homeodomain transcription factor 1	215285_s_at	0.730556	3.26848	0.0167043	4270.27	12554.9	1.23953	0.602245	5345.64	1.84136	0.14306	7957.58	PPP	PPP	PPP	PP	nucleus; intracellular; cytoplasm;	sequence-specific DNA binding transcription factor activity;	transcription regulator
CDK12	cyclin-dependent kinase 12	225691_at	0.992237	3.17775	0.0311465	433.652	1307.15	1.77099	0.239854	768.359	2.20744	0.107932	938.607	PPP	PPP	PPP	PP	nucleus; intracellular;	nucleotide binding; nucleoside binding; purine nucleoside binding; RNA polymerase II transcription factor activity; catalytic activity; protein kinase activity; protein serine/threonine kinase activity; cyclin-dependent protein kinase activity; binding; ATP binding; kinase activity; transferase activity; transferase activity, transferring phosphorus-containing groups; phosphotransferase activity,…	kinase
ZNF267	zinc finger protein 267	219540_at	0.525594	3.15534	0.0340875	930.98	2688.47	1.82231	0.229268	1702.52	1.70692	0.283787	1564.15	PPP	PPP	PPP	PP	nucleus; intracellular;	nucleic acid binding; DNA binding; binding; zinc ion binding; ion binding; cation binding; metal ion binding; transition metal ion binding;	other
LMNA	lamin A/C	203411_s_at	0.505725	3.14583	0.0385513	538.91	1800.17	-1.39905	0.503272	382.432	1.91589	0.205459	1089.43	AAP	PPP	AAA	PP	nucleus; intracellular; cytoplasm;	structural molecule activity; binding; protein binding;	other
PRPF40A	PRP40 pre-mRNA processing factor 40 homolog A (S. cerevisiae)	226687_at	0.458634	3.11277	0.0373064	194.307	505.218	2.16511	0.140375	423.076	1.70108	0.293552	313.372	PPP	PPP	PPP	PP	nucleus; intracellular;	binding; protein binding;	other
KLF10	Kruppel-like factor 10	202393_s_at	0.638874	3.10972	0.0280756	2841.08	9011.05	2.46621	0.0757242	7128.05	3.04806	0.0293575	8252.4	PPP	PPP	PPP	PP	nucleus; intracellular;	sequence-specific DNA binding transcription factor activity; binding; protein binding; zinc ion binding; ion binding; cation binding; metal ion binding; transition metal ion binding;	transcription regulator
BAZ1A	bromodomain adjacent to zinc finger domain, 1A	217985_s_at	0.868134	3.10345	0.0114473	3874.13	12148.2	1.33334	0.405207	5062.96	2.12448	0.0464244	8008.39	PPP	PPP	PPP	PP	nucleus; intracellular;	catalytic activity; histone acetyltransferase activity; lysine N-acetyltransferase activity; binding; protein binding; N-acetyltransferase activity; zinc ion binding; acyltransferase activity; acetyltransferase activity; N-acyltransferase activity; transferase activity; transferase activity, transferring acyl groups; transferase activity, transferring acyl groups other than amino-acyl groups; tra…	other
SGOL1	shugoshin-like 1 (S. pombe)	1553690_at	0.957558	3.10305	0.0286823	952.657	3062.98	1.55979	0.330167	1613.37	2.78618	0.0405257	2688.51	PPP	PPP	PPP	PP	nucleus; intracellular; cytoplasm;	binding; protein binding;	other
EXOSC6	exosome component 6	1558044_s_at	0.996307	3.10043	0.0189854	1744.1	4600.1	1.7025	0.200558	2855.92	2.22077	0.0620012	3810.91	PPP	PPP	PPP	PP	nucleus; intracellular; cytoplasm;	3'-5'-exoribonuclease activity; nucleic acid binding; RNA binding; catalytic activity; nuclease activity; exonuclease activity; exoribonuclease activity; ribonuclease activity; binding; 3'-5' exonuclease activity; hydrolase activity; hydrolase activity, acting on ester bonds; exonuclease activity, active with either ribo- or deoxyribonucleic acids and producing 5'-phosphomonoesters; exoribonuclea…	other
TDG	thymine-DNA glycosylase	203743_s_at	0.758855	3.08173	0.0103164	6762.11	20047.4	1.69154	0.139817	11623.8	2.79837	0.0122453	19729.6	PPP	PPP	PPP	PP	nucleus; intracellular;	mismatch base pair DNA N-glycosylase activity; nucleic acid binding; DNA binding; damaged DNA binding; double-stranded DNA binding; catalytic activity; binding; protein binding; pyrimidine-specific mismatch base pair DNA N-glycosylase activity; hydrolase activity; hydrolase activity, acting on glycosyl bonds; hydrolase activity, hydrolyzing N-glycosyl compounds; DNA N-glycosylase activity; mismat…	enzyme
TADA2B	transcriptional adaptor 2B	226240_at	0.967964	3.07541	0.0144474	70.0084	225.724	1.99765	0.089954	135.077	2.1791	0.0506552	154.709	AAA	PPP	PPP	PP	nucleus; intracellular;	nucleic acid binding; DNA binding; binding; zinc ion binding; ion binding; cation binding; metal ion binding; transition metal ion binding;	other
DNAJB6	DnaJ (Hsp40) homolog, subfamily B, member 6	209015_s_at	0.54849	3.03973	0.015651	4286.77	12656.5	1.23883	0.570151	5370.73	1.77832	0.133809	7613.78	PPP	PPP	PPP	PP	nucleus; intracellular; cytoplasm;	ATPase activator activity; nucleic acid binding; DNA binding; binding; protein binding; enzyme activator activity; transcription repressor activity; enzyme regulator activity; transcription regulator activity; heat shock protein binding; chaperone binding; nucleoside-triphosphatase regulator activity; ATPase regulator activity;	transcription regulator
NIPBL	Nipped-B homolog (Drosophila)	213918_s_at	0.96204	2.98653	0.0467966	2053.1	6564.83	1.46492	0.449994	2940.9	2.21198	0.127871	4578.32	PPP	PPP	PPP	PP	nucleus; intracellular;	binding; protein binding; protein C-terminus binding; transcription repressor activity; enzyme binding; protein domain specific binding; transcription regulator activity; histone deacetylase binding; protein N-terminus binding; chromo shadow domain binding;	other
ZMPSTE24	zinc metallopeptidase (STE24 homolog, S. cerevisiae)	202939_at	0.838217	2.94342	0.0223745	6518.44	18563.4	1.04154	0.934	7241.87	2.42453	0.0445503	15917.9	PPP	PPP	PPP	PP	membrane; membrane part; intracellular; cytoplasm;	catalytic activity; endopeptidase activity; metalloendopeptidase activity; binding; peptidase activity; metalloexopeptidase activity; metallopeptidase activity; exopeptidase activity; hydrolase activity; ion binding; cation binding; metal ion binding; peptidase activity, acting on L-amino acid peptides;	peptidase
SRSF1	serine/arginine-rich splicing factor 1	227164_at	0.92093	2.91447	0.011086	5169.85	13358.3	1.19969	0.579651	6110.02	2.03313	0.0449193	10261.4	PPP	PPP	PPP	PP	nucleus; intracellular; cytoplasm;	nucleotide binding; nucleic acid binding; RNA binding; binding; protein binding;	other
DUSP10	dual specificity phosphatase 10	221563_at	0.764236	2.87104	0.0371444	2840.08	7845.68	1.8615	0.18979	5355.17	1.85919	0.185911	5118.85	PPP	PPP	PPP	PP	nucleus; intracellular; cytoplasm;	catalytic activity; phosphoprotein phosphatase activity; protein tyrosine phosphatase activity; protein tyrosine/serine/threonine phosphatase activity; hydrolase activity; hydrolase activity, acting on ester bonds; phosphatase activity; MAP kinase tyrosine/serine/threonine phosphatase activity; MAP kinase phosphatase activity; phosphoric ester hydrolase activity;	phosphatase
DDX21	DEAD (Asp-Glu-Ala-Asp) box polypeptide 21	208152_s_at	0.815392	2.86584	0.00854055	17326.1	48826.3	1.03355	0.926	17905.9	2.04556	0.0313352	35835.5	PPP	PPP	PPP	PP	nucleus; intracellular;	nucleotide binding; nucleoside binding; purine nucleoside binding; nucleic acid binding; RNA binding; RNA helicase activity; catalytic activity; ATP-dependent RNA helicase activity; helicase activity; binding; protein binding; ATP binding; ATP-dependent helicase activity; RNA-dependent ATPase activity; pyrophosphatase activity; hydrolase activity; hydrolase activity, acting on acid anhydrides; hy…	enzyme
ZNF143	zinc finger protein 143	221873_at	0.994763	2.86402	0.00979854	398.197	1140.29	1.72862	0.103141	686.72	2.08673	0.0326218	839.313	PPP	PPP	PPP	PP	nucleus; intracellular;	nucleic acid binding; DNA binding; RNA polymerase II transcription factor activity; specific RNA polymerase II transcription factor activity; RNA polymerase III transcription factor activity; binding; zinc ion binding; transcription regulator activity; ion binding; cation binding; metal ion binding; transition metal ion binding;	transcription regulator
GTPBP4	GTP binding protein 4	218239_s_at	0.950069	2.78437	0.0108963	14294.3	35292	1.23379	0.496112	17560.6	1.96884	0.0445362	28340.4	PPP	PPP	PPP	PP	nucleus; intracellular; cytoplasm;	nucleotide binding; catalytic activity; GTPase activity; binding; protein binding; GTP binding; pyrophosphatase activity; hydrolase activity; hydrolase activity, acting on acid anhydrides; hydrolase activity, acting on acid anhydrides, in phosphorus-containing anhydrides; purine nucleotide binding; nucleoside-triphosphatase activity; guanyl nucleotide binding; ribonucleotide binding; purine ribon…	enzyme
RASSF2	Ras association (RalGDS/AF-6) domain family member 2	203185_at	0.550971	2.7783	0.0109846	11454.5	31377.7	1.3171	0.372704	14726.7	1.66291	0.111527	19275.1	PPP	PPP	PPP	PP	nucleus; intracellular;	binding; protein binding;	other
ERCC4	excision repair cross-complementing rodent repair deficiency, complementation group 4	235215_at	0.873322	2.72699	0.0463901	171.899	417.274	1.40964	0.458161	275.238	2.20833	0.0996365	394.662	PPP	PPP	PPP	PP	nucleus; intracellular;	nucleic acid binding; DNA binding; damaged DNA binding; single-stranded DNA binding; catalytic activity; nuclease activity; endonuclease activity; endodeoxyribonuclease activity; deoxyribonuclease activity; binding; protein binding; protein C-terminus binding; hydrolase activity; hydrolase activity, acting on ester bonds; structure-specific DNA binding; protein N-terminus binding;	enzyme
EXOSC6	exosome component 6	227696_at	0.501968	2.71446	0.027433	10357.9	26232.3	1.50137	0.307808	15342	1.65404	0.214512	16136.1	PPP	PPP	PPP	PP	nucleus; intracellular; cytoplasm;	3'-5'-exoribonuclease activity; nucleic acid binding; RNA binding; catalytic activity; nuclease activity; exonuclease activity; exoribonuclease activity; ribonuclease activity; binding; 3'-5' exonuclease activity; hydrolase activity; hydrolase activity, acting on ester bonds; exonuclease activity, active with either ribo- or deoxyribonucleic acids and producing 5'-phosphomonoesters; exoribonuclea…	other
RANBP2	RAN binding protein 2	201713_s_at	0.96959	2.71196	0.00853957	11218.6	26884.4	1.72618	0.0812008	19203.1	1.95311	0.0327692	21648.4	PPP	PPP	PPP	PP	membrane; nucleus; membrane part; intracellular; cytoplasm;	peptidyl-prolyl cis-trans isomerase activity; catalytic activity; binding; protein binding; zinc ion binding; Ran GTPase binding; isomerase activity; cis-trans isomerase activity; Ras GTPase binding; enzyme binding; small GTPase binding; ion binding; cation binding; metal ion binding; transition metal ion binding; GTPase binding;	enzyme
MDM2	Mdm2 p53 binding protein homolog (mouse)	205386_s_at	0.975533	2.70574	0.0153044	1689.28	4683.02	1.75919	0.115987	2973.51	1.98653	0.0546644	3377.45	PPP	PPP	PPP	PP	membrane; nucleus; intracellular; cytoplasm; plasma membrane;	p53 binding; catalytic activity; ubiquitin-protein ligase activity; binding; protein binding; zinc ion binding; transcription repressor activity; ligase activity; ligase activity, forming carbon-nitrogen bonds; acid-amino acid ligase activity; basal transcription repressor activity; small conjugating protein ligase activity; enzyme binding; transcription regulator activity; identical protein bind…	transcription regulator
DENND4A	DENN/MADD domain containing 4A	214787_at	0.474423	2.69881	0.0147247	99.1035	331.86	2.62852	0.0198808	265.872	3.39985	0.00597978	320.149	PPP	PPP	PPP	PP	nucleus; intracellular;	nucleic acid binding; DNA binding; binding; protein binding;	other
214144_at	Unknown	214144_at	0.974197	2.69002	0.037293	2058.19	5349.2	1.79944	0.187516	3690.1	2.18782	0.0815828	4495.69	PPP	PPP	PPP	PP	Unknown	Unknown	enzyme
RNASEH1	ribonuclease H1	218497_s_at	0.822234	2.6881	0.0412515	4414.22	11204.3	1.02429	0.965	4749.19	1.82846	0.18303	8132.01	PPP	PPP	PPP	PP	nucleus; intracellular; cytoplasm; mitochondrion;	magnesium ion binding; nucleic acid binding; RNA binding; catalytic activity; nuclease activity; endonuclease activity; endoribonuclease activity; ribonuclease H activity; ribonuclease activity; binding; protein binding; hydrolase activity; hydrolase activity, acting on ester bonds; endoribonuclease activity, producing 5'-phosphomonoesters; endonuclease activity, active with either ribo- or deoxy…	enzyme
CREM	cAMP responsive element modulator	228092_at	0.49535	2.63267	0.0145425	87.7796	265.973	1.2601	0.466616	114.486	3.2387	0.00623402	290.72	PPP	PPP	PPP	PP	nucleus; intracellular;	nucleic acid binding; DNA binding; sequence-specific DNA binding transcription factor activity; transcription cofactor activity; transcription coactivator activity; binding; protein binding; transcription factor binding; cAMP response element binding protein binding; transcription activator activity; transcription regulator activity; sequence-specific DNA binding; protein dimerization activity;	transcription regulator
ZNF200	zinc finger protein 200	207338_s_at	0.707726	2.60592	0.0278936	403.308	914.866	2.12708	0.077285	776.489	1.97499	0.0880024	760.044	PPP	PPP	PPP	PP	nucleus; intracellular;	nucleic acid binding; binding; zinc ion binding; ion binding; cation binding; metal ion binding; transition metal ion binding;	other
MAK16	MAK16 homolog (S. cerevisiae)	211686_s_at	0.903846	2.59835	0.0359693	5559.75	13185.7	1.16883	0.719	6764.3	1.65016	0.232451	9501.76	PPP	PPP	PPP	PP	nucleus; intracellular;	Unknown	other
RANBP2	RAN binding protein 2	201712_s_at	0.475508	2.53628	0.0194801	1145.91	2356.35	1.58263	0.185648	1762.02	2.20229	0.0335342	2417.02	PPP	PPP	PPP	PP	membrane; nucleus; membrane part; intracellular; cytoplasm;	peptidyl-prolyl cis-trans isomerase activity; catalytic activity; binding; protein binding; zinc ion binding; Ran GTPase binding; isomerase activity; cis-trans isomerase activity; Ras GTPase binding; enzyme binding; small GTPase binding; ion binding; cation binding; metal ion binding; transition metal ion binding; GTPase binding;	enzyme
NUP153	nucleoporin 153kDa	202097_at	0.98949	2.52836	0.012289	15230.1	41102.5	1.42413	0.233899	22273.4	1.92768	0.0393695	29906.9	PPP	PPP	PPP	PP	membrane; nucleus; membrane part; intracellular;	nucleic acid binding; DNA binding; transporter activity; binding; protein binding; zinc ion binding; ion binding; cation binding; metal ion binding; transition metal ion binding;	transporter
CDK12	cyclin-dependent kinase 12	225690_at	0.942395	2.48933	0.0391729	921.046	2396.13	1.77666	0.170366	1626.48	1.88598	0.124481	1739.99	PPP	PPP	PPP	PP	nucleus; intracellular;	nucleotide binding; nucleoside binding; purine nucleoside binding; RNA polymerase II transcription factor activity; catalytic activity; protein kinase activity; protein serine/threonine kinase activity; cyclin-dependent protein kinase activity; binding; ATP binding; kinase activity; transferase activity; transferase activity, transferring phosphorus-containing groups; phosphotransferase activity,…	kinase
BMP2K	BMP2 inducible kinase	226853_at	0.59392	2.48605	0.0223048	5286.71	13324.6	2.24445	0.0416815	11756.5	1.96157	0.0629711	11003.6	PPP	PPP	PPP	PP	nucleus; intracellular;	nucleotide binding; nucleoside binding; purine nucleoside binding; catalytic activity; protein kinase activity; protein serine/threonine kinase activity; binding; ATP binding; kinase activity; transferase activity; transferase activity, transferring phosphorus-containing groups; phosphotransferase activity, alcohol group as acceptor; purine nucleotide binding; phosphatase regulator activity; enzy…	kinase
RRN3	RRN3 RNA polymerase I transcription factor homolog (S. cerevisiae)	222204_s_at	0.954991	2.43879	0.0192536	3164.03	7206.99	1.33115	0.367857	4363.55	1.56141	0.172837	5191.98	PPP	PPP	PPP	PP	nucleus; intracellular;	Unknown	transcription regulator
MED17	mediator complex subunit 17	223115_at	0.996023	2.42761	0.0470598	263.684	711.844	1.51301	0.315556	407.995	2.16795	0.0734276	583.145	PPP	PPP	PPP	PP	nucleus; intracellular;	RNA polymerase II transcription factor activity; transcription cofactor activity; transcription coactivator activity; signal transducer activity; receptor activity; receptor binding; binding; protein binding; transcription factor binding; general RNA polymerase II transcription factor activity; RNA polymerase II transcription mediator activity; transcription activator activity; ligand-dependent n…	transcription regulator
MAPK1IP1L	mitogen-activated protein kinase 1 interacting protein 1-like	225643_at	0.993695	2.42373	0.0145425	16490	39339	1.63677	0.116974	26267.3	1.87523	0.0468092	30865	PPP	PPP	PPP	PP	Unknown	Unknown	other
TBL1XR1	transducin (beta)-like 1 X-linked receptor 1	235890_at	0.967929	2.42228	0.0205355	290.157	740.413	1.46884	0.243823	436.348	1.79622	0.0830489	521.797	PPP	PPP	PPP	PP	nucleus; intracellular;	regulatory region DNA binding; nucleic acid binding; DNA binding; transcription cofactor activity; transcription corepressor activity; binding; protein binding; beta-catenin binding; transcription factor binding; promoter binding; transcription activator activity; transcription repressor activity; transcription regulator activity; histone binding; sequence-specific DNA binding; transcription regu…	transcription regulator
NSD1	nuclear receptor binding SET domain protein 1	243612_at	0.77783	2.41497	0.0293866	19.1923	41.1673	1.25295	0.528322	26.2508	1.43288	0.331761	28.5381	AAA	MMA	AAA	AA	nucleus; intracellular;	chromatin binding; transcription cofactor activity; transcription corepressor activity; catalytic activity; receptor binding; binding; protein binding; transcription factor binding; methyltransferase activity; N-methyltransferase activity; zinc ion binding; protein methyltransferase activity; S-adenosylmethionine-dependent methyltransferase activity; lysine N-methyltransferase activity; protein-l…	transcription regulator
ASCC3	activating signal cointegrator 1 complex subunit 3	212815_at	0.722994	2.41244	0.0336165	4859.86	12572.6	1.30158	0.476372	6239.42	1.67876	0.173347	8168.34	PPP	PPP	PPP	PP	intracellular; cytoplasm;	nucleotide binding; nucleoside binding; purine nucleoside binding; nucleic acid binding; catalytic activity; helicase activity; binding; ATP binding; ATP-dependent helicase activity; pyrophosphatase activity; hydrolase activity; hydrolase activity, acting on acid anhydrides; hydrolase activity, acting on acid anhydrides, in phosphorus-containing anhydrides; ATPase activity; purine nucleotide bind…	enzyme
POLR2K	polymerase (RNA) II (DNA directed) polypeptide K, 7.0kDa	202634_at	0.888051	2.40154	0.0333098	2837.55	6909.46	1.44167	0.321028	4160.61	2.25896	0.0424354	6493.94	PPP	PPP	PPP	PP	nucleus; intracellular;	nucleic acid binding; DNA binding; catalytic activity; DNA-directed RNA polymerase activity; binding; zinc ion binding; transferase activity; transferase activity, transferring phosphorus-containing groups; nucleotidyltransferase activity; RNA polymerase activity; ion binding; cation binding; metal ion binding; transition metal ion binding;	enzyme
GTPBP4	GTP binding protein 4	218238_at	0.806065	2.2882	0.0447385	16846.1	36145.8	1.06748	0.882	18384.2	1.55603	0.254059	26577.9	PPP	PPP	PPP	PP	nucleus; intracellular; cytoplasm;	nucleotide binding; catalytic activity; GTPase activity; binding; protein binding; GTP binding; pyrophosphatase activity; hydrolase activity; hydrolase activity, acting on acid anhydrides; hydrolase activity, acting on acid anhydrides, in phosphorus-containing anhydrides; purine nucleotide binding; nucleoside-triphosphatase activity; guanyl nucleotide binding; ribonucleotide binding; purine ribon…	enzyme
BRIX1	BRX1, biogenesis of ribosomes, homolog (S. cerevisiae)	219177_at	0.99902	2.27581	0.031894	1299.65	2572.79	1.33755	0.392289	1735.19	1.65726	0.15002	2162.3	PPP	PPP	PPP	PP	nucleus; intracellular;	binding; protein binding;	other
UTP14A	UTP14, U3 small nucleolar ribonucleoprotein, homolog A (yeast)	221514_at	0.74218	2.26771	0.02578	3436.23	6818.08	1.13088	0.715	3774.99	1.48081	0.229748	4993.68	PPP	PPP	PPP	PP	nucleus; intracellular;	binding; protein binding;	other
WDR43	WD repeat domain 43	214662_at	0.938567	2.25947	0.0268033	11752.7	24176.4	1.16648	0.639845	13497.2	1.62764	0.140457	19255.1	PPP	PPP	PPP	PP	nucleus; intracellular;	Unknown	other
BMP2K	BMP2 inducible kinase	59644_at	0.984903	2.21756	0.0279716	2543.73	5554.22	1.32417	0.376728	3424.86	1.66227	0.120768	4181.43	PPP	PPP	PPP	PP	nucleus; intracellular;	nucleotide binding; nucleoside binding; purine nucleoside binding; catalytic activity; protein kinase activity; protein serine/threonine kinase activity; binding; ATP binding; kinase activity; transferase activity; transferase activity, transferring phosphorus-containing groups; phosphotransferase activity, alcohol group as acceptor; purine nucleotide binding; phosphatase regulator activity; enzy…	kinase
XPO5	exportin 5	223056_s_at	0.909315	2.13726	0.0378983	4643.22	9287.39	1.22709	0.537045	5702.08	1.45742	0.267196	6889.53	PPP	PPP	PPP	PP	nucleus; intracellular; cytoplasm;	tRNA binding; nucleic acid binding; RNA binding; binding; protein binding;	transporter
EYA3	eyes absent homolog 3 (Drosophila)	226170_at	0.98503	2.12741	0.0321664	8005.67	16396.1	1.50962	0.204053	12013.4	1.71598	0.0976583	13713	PPP	PPP	PPP	PP	nucleus; intracellular; cytoplasm;	chromatin binding; catalytic activity; phosphoprotein phosphatase activity; protein tyrosine phosphatase activity; binding; protein binding; protein tyrosine/serine/threonine phosphatase activity; hydrolase activity; hydrolase activity, acting on ester bonds; phosphatase activity; phosphoric ester hydrolase activity; ion binding; cation binding; metal ion binding;	phosphatase
AHCTF1	AT hook containing transcription factor 1	214766_s_at	0.5168	2.08605	0.0318747	5703.46	10422.3	1.70021	0.108324	9740.51	1.73098	0.0852618	9270.89	PPP	PPP	PPP	PP	membrane; nucleus; membrane part; intracellular; cytoplasm;	sequence-specific DNA binding transcription factor activity;	transcription regulator
BCOR	BCL6 corepressor	219433_at	0.573149	2.08489	0.0484465	3807.69	7551.69	1.76982	0.122226	6793.96	1.53649	0.222869	6013.03	PPP	PPP	PPP	PP	nucleus; intracellular;	regulatory region DNA binding; nucleic acid binding; DNA binding; transcription cofactor activity; transcription corepressor activity; catalytic activity; ubiquitin-protein ligase activity; binding; protein binding; transcription factor binding; promoter binding; transcription repressor activity; ligase activity; ligase activity, forming carbon-nitrogen bonds; acid-amino acid ligase activity; sma…	transcription regulator
PBRM1	polybromo 1	223238_s_at	0.765852	2.05174	0.0483245	8182.8	17899.4	1.52149	0.224469	12348.2	2.16578	0.0369894	17544.7	PPP	PPP	PPP	PP	nucleus; intracellular;	nucleic acid binding; DNA binding; chromatin binding; binding; protein binding;	other
RRP15	ribosomal RNA processing 15 homolog (S. cerevisiae)	219037_at	0.478572	2.05082	0.0385906	4102.26	7665.45	1.29425	0.408753	5508.54	1.82469	0.0698398	8001.7	PPP	PPP	PPP	PP	Unknown	binding; protein binding;	other
NUP98	nucleoporin 98kDa	210793_s_at	0.91463	2.03781	0.0359778	4208.79	9324.01	1.14621	0.665799	4824.99	1.6862	0.0996549	7166.93	PPP	PPP	PPP	PP	membrane; nucleus; membrane part; intracellular;	structural molecule activity; transporter activity; binding; protein binding; structural constituent of nuclear pore;	transporter
CSTF2	cleavage stimulation factor, 3' pre-RNA, subunit 2, 64kDa	238821_at	0.754414	1.85485	0.071575	172.253	375.595	1.62454	0.156103	287.132	2.05379	0.0426292	358.424	APP	PPP	PPP	PP	nucleus; intracellular;	nucleotide binding; nucleic acid binding; RNA binding; binding; protein binding;	other
Cytoplasm
ME1	malic enzyme 1, NADP(+)-dependent, cytosolic	204059_s_at	0.984916	59.8923	0.00687151	13.4409	1689.94	32.83	0.0144208	445.41	95.1227	0.00378592	1220.22	AAP	PPP	PPP	PP	nucleus; intracellular; cytoplasm;	nucleotide binding; nucleoside binding; purine nucleoside binding; catalytic activity; malic enzyme activity; malate dehydrogenase (oxaloacetate-decarboxylating) (NADP+) activity; binding; electron carrier activity; oxidoreductase activity; oxidoreductase activity, acting on CH-OH group of donors; malate dehydrogenase activity; oxidoreductase activity, acting on the CH-OH group of donors, NAD or …	enzyme
ME1	malic enzyme 1, NADP(+)-dependent, cytosolic	204058_at	0.771889	34.8512	0.0214877	6.13756	593.495	12.7121	0.0823839	74.0457	49.7438	0.0141159	279.644	AAA	PPP	PPP	PP	nucleus; intracellular; cytoplasm;	nucleotide binding; nucleoside binding; purine nucleoside binding; catalytic activity; malic enzyme activity; malate dehydrogenase (oxaloacetate-decarboxylating) (NADP+) activity; binding; electron carrier activity; oxidoreductase activity; oxidoreductase activity, acting on CH-OH group of donors; malate dehydrogenase activity; oxidoreductase activity, acting on the CH-OH group of donors, NAD or …	enzyme
CTSH	cathepsin H	202295_s_at	0.896334	17.8214	0.00955598	1066.05	25205	2.69488	0.245146	3233.54	15.3942	0.00952919	17778.4	PPP	PPP	PPP	PP	intracellular; cytoplasm;	catalytic activity; endopeptidase activity; cysteine-type endopeptidase activity; binding; protein binding; peptidase activity; cysteine-type peptidase activity; hydrolase activity; kininogen binding; protein complex binding; peptidase activity, acting on L-amino acid peptides;	peptidase
UMODL1	uromodulin-like 1	1553183_at	0.454803	12.6642	0.019205	36.5	392.496	4.99114	0.103141	149.746	15.2103	0.0134649	439.685	AAP	PPP	PPP	PP	membrane; membrane part; intracellular; cytoplasm; extracellular region; plasma membrane;	enzyme inhibitor activity; binding; calcium ion binding; enzyme regulator activity; peptidase inhibitor activity; ion binding; cation binding; metal ion binding; peptidase regulator activity;	other
211144_x_at	Unknown	211144_x_at	0.441798	11.4089	0.0138757	43.4093	443.162	3.13315	0.166334	154.353	11.6878	0.0116867	504.344	AAA	PPP	PPP	PP	Unknown	Unknown	other
ANXA3	annexin A3	209369_at	0.68057	10.8379	0.0155775	93.0317	1030.19	4.5306	0.0881477	405.949	5.90412	0.0420639	469.045	MPP	PPP	PPP	PP	membrane; intracellular; cytoplasm; plasma membrane;	enzyme inhibitor activity; phospholipase inhibitor activity; binding; calcium ion binding; phospholipid binding; calcium-dependent phospholipid binding; lipid binding; phospholipase A2 inhibitor activity; enzyme regulator activity; ion binding; cation binding; metal ion binding; lipase inhibitor activity;	enzyme
BMF	Bcl2 modifying factor	226530_at	0.545318	7.30728	0.011086	967.315	9875.63	2.97181	0.0995163	2981.3	3.86825	0.0409552	4377.54	PPP	PPP	PPP	PP	membrane; intracellular; cytoplasm; plasma membrane;	binding; protein binding;	other
S100A11	S100 calcium binding protein A11	200660_at	0.623057	7.3054	0.0138578	875.035	6326.84	3.03462	0.111774	2539.01	7.95769	0.0101205	6584.36	PPP	PPP	PPP	PP	nucleus; intracellular; cytoplasm;	binding; calcium ion binding; protein binding; identical protein binding; protein homodimerization activity; ion binding; cation binding; metal ion binding; protein dimerization activity; S100 beta binding; calcium-dependent protein binding;	other
SGPP1	sphingosine-1-phosphate phosphatase 1	221268_s_at	0.964993	6.95358	0.0178087	33.7927	352.096	3.9435	0.0707956	141.727	8.53972	0.0108891	294.314	AMP	PPP	PPP	PP	membrane; membrane part; intracellular; cytoplasm;	catalytic activity; hydrolase activity; hydrolase activity, acting on ester bonds; phosphatase activity; sphingosine-1-phosphate phosphatase activity; phosphoric ester hydrolase activity;	phosphatase
SERPINB8	serpin peptidase inhibitor, clade B (ovalbumin), member 8	206034_at	0.89915	6.43415	0.0205987	258.667	1699.01	1.75281	0.405891	389.415	5.03716	0.0331167	1148.58	APM	PPP	MPP	PP	intracellular; cytoplasm;	enzyme inhibitor activity; endopeptidase inhibitor activity; serine-type endopeptidase inhibitor activity; binding; protein binding; enzyme regulator activity; peptidase inhibitor activity; peptidase regulator activity; endopeptidase regulator activity;	other
GAS2L1	growth arrest-specific 2 like 1	31874_at	0.99851	6.09187	0.0101194	109.206	528.162	2.28	0.144651	237.961	3.76923	0.0278394	380.291	MAP	PPP	PPP	PP	intracellular; cytoplasm;	Unknown	other
S100A11	S100 calcium binding protein A11	208540_x_at	0.75842	5.6885	0.0133814	176.617	989.845	2.28394	0.158488	399.084	5.56494	0.0121498	969.553	APA	PPP	PPP	PP	nucleus; intracellular; cytoplasm;	binding; calcium ion binding; protein binding; identical protein binding; protein homodimerization activity; ion binding; cation binding; metal ion binding; protein dimerization activity; S100 beta binding; calcium-dependent protein binding;	other
ACSL4	acyl-CoA synthetase long-chain family member 4	1557418_at	0.964229	5.54388	0.0112262	190.366	767.883	1.52712	0.413648	313.357	2.70136	0.0708636	506.005	PPP	PPP	PPP	PP	membrane; membrane part; intracellular; cytoplasm; mitochondrion;	nucleotide binding; nucleoside binding; purine nucleoside binding; catalytic activity; long-chain fatty acid-CoA ligase activity; binding; ATP binding; fatty acid ligase activity; ligase activity; ligase activity, forming carbon-sulfur bonds; purine nucleotide binding; adenyl nucleotide binding; ribonucleotide binding; purine ribonucleotide binding; adenyl ribonucleotide binding;	enzyme
PDLIM5	PDZ and LIM domain 5	203243_s_at	0.704756	5.36673	0.0166258	241.102	1142.74	1.46791	0.504225	324.469	2.93142	0.0745701	646.555	PPP	PPP	PPP	PP	membrane; membrane part; cell junction; intracellular; cytoplasm; plasma membrane;	actin binding; protein kinase C binding; binding; protein binding; cytoskeletal protein binding; zinc ion binding; enzyme binding; kinase binding; protein kinase binding; actinin binding; ion binding; cation binding; metal ion binding; transition metal ion binding;	other
FKBP1B	FK506 binding protein 1B, 12.6 kDa	206857_s_at	0.99937	5.27493	0.0222563	58.3637	239.64	2.21106	0.216131	123.919	2.90614	0.098801	176.133	AAM	PPP	MPP	PP	membrane; membrane part; intracellular; cytoplasm;	peptidyl-prolyl cis-trans isomerase activity; catalytic activity; receptor binding; transporter activity; ion channel activity; intracellular ligand-gated ion channel activity; intracellular ligand-gated calcium channel activity; ryanodine-sensitive calcium-release channel activity; cation channel activity; calcium channel activity; binding; protein binding; macrolide binding; FK506 binding; drug…	enzyme
SEC24D	SEC24 family, member D (S. cerevisiae)	202375_at	0.974082	5.10584	0.00806801	382.899	1721.92	2.36549	0.0862534	821.185	3.96393	0.0127999	1451.65	PPP	PPP	PPP	PP	membrane; membrane part; intracellular; cytoplasm;	binding; protein binding; zinc ion binding; ion binding; cation binding; metal ion binding; transition metal ion binding;	transporter
ACER3	alkaline ceramidase 3	231321_s_at	0.761008	5.05142	0.0149603	204.826	1177.25	1.72343	0.312577	363.295	3.21737	0.0456055	636.668	PPP	PPP	PPP	PP	membrane; membrane part; intracellular; cytoplasm;	catalytic activity; hydrolase activity, hydrolyzing O-glycosyl compounds; hydrolase activity; hydrolase activity, acting on glycosyl bonds; hydrolase activity, acting on carbon-nitrogen (but not peptide) bonds; hydrolase activity, acting on carbon-nitrogen (but not peptide) bonds, in linear amides; ceramidase activity; phytoceramidase activity;	enzyme
S100A6	S100 calcium binding protein A6	217728_at	0.63867	5.00209	0.015134	4531	20365.3	1.23615	0.708	5087.74	4.86973	0.0145463	20345.6	PPP	PPP	PPP	PP	membrane; nucleus; membrane part; intracellular; cytoplasm; plasma membrane;	transporter activity; binding; calcium ion binding; protein binding; tropomyosin binding; cytoskeletal protein binding; zinc ion binding; ion transmembrane transporter activity; transmembrane transporter activity; substrate-specific transmembrane transporter activity; substrate-specific transporter activity; identical protein binding; protein homodimerization activity; ion binding; cation binding…	transporter
GRPEL1	GrpE-like 1, mitochondrial (E. coli)	212434_at	0.856219	4.93974	0.00439944	2332.78	9748.28	3.04863	0.0200964	6666.53	3.83096	0.00742905	8507.42	PPP	PPP	PPP	PP	intracellular; mitochondrion; cytoplasm;	nucleotide binding; adenyl-nucleotide exchange factor activity; nucleoside binding; purine nucleoside binding; binding; protein binding; purine nucleotide binding; enzyme regulator activity; adenyl nucleotide binding; identical protein binding; protein homodimerization activity; protein dimerization activity; unfolded protein binding; chaperone binding; nucleoside-triphosphatase regulator activit…	other
GRPEL1	GrpE-like 1, mitochondrial (E. coli)	212432_at	0.767405	4.65289	0.0121471	3454.87	14071.7	2.84782	0.0560476	9843.63	3.82709	0.0177998	12827.8	PPP	PPP	PPP	PP	intracellular; cytoplasm; mitochondrion;	nucleotide binding; adenyl-nucleotide exchange factor activity; nucleoside binding; purine nucleoside binding; binding; protein binding; purine nucleotide binding; enzyme regulator activity; adenyl nucleotide binding; identical protein binding; protein homodimerization activity; protein dimerization activity; unfolded protein binding; chaperone binding; nucleoside-triphosphatase regulator activit…	other
MTHFD2	methylenetetrahydrofolate dehydrogenase (NADP+ dependent) 2, methenyltetrahydrofolate cyclohydrolase	201761_at	0.999158	4.64992	0.0019451	8075.53	37508.8	2.34535	0.0200964	18807.2	3.4564	0.00352864	27981.3	PPP	PPP	PPP	PP	intracellular; cytoplasm; mitochondrion;	magnesium ion binding; catalytic activity; methenyltetrahydrofolate cyclohydrolase activity; methylenetetrahydrofolate dehydrogenase activity; methylenetetrahydrofolate dehydrogenase (NAD+) activity; methylenetetrahydrofolate dehydrogenase (NADP+) activity; binding; protein binding; oxidoreductase activity; oxidoreductase activity, acting on the CH-NH group of donors; oxidoreductase activity, act…	enzyme
KIF1C	kinesin family member 1C	238477_at	0.814852	4.4873	0.0274765	21.0297	81.7251	1.05591	0.941	27.9617	2.00699	0.253825	50.5557	AAA	PPA	AAA	AP	intracellular; cytoplasm;	nucleotide binding; nucleoside binding; purine nucleoside binding; motor activity; microtubule motor activity; catalytic activity; binding; ATP binding; pyrophosphatase activity; hydrolase activity; hydrolase activity, acting on acid anhydrides; hydrolase activity, acting on acid anhydrides, in phosphorus-containing anhydrides; purine nucleotide binding; nucleoside-triphosphatase activity; adenyl…	other
PSTPIP2	proline-serine-threonine phosphatase interacting protein 2	219938_s_at	0.976184	4.45341	0.0117868	2475.57	10863	2.69778	0.0588752	6601.44	3.49004	0.0201251	8670.96	PPP	PPP	PPP	PP	membrane; intracellular; cytoplasm;	Unknown	other
DNAJC3	DnaJ (Hsp40) homolog, subfamily C, member 3	235341_at	0.991028	4.41615	0.0178129	195.707	714.873	2.45607	0.110069	432.688	3.05389	0.0474854	551.673	PPP	PPP	PPP	PP	membrane; membrane part; intracellular; cytoplasm;	enzyme inhibitor activity; protein kinase inhibitor activity; binding; protein binding; kinase regulator activity; kinase inhibitor activity; protein kinase regulator activity; enzyme regulator activity; heat shock protein binding; chaperone binding; misfolded protein binding;	other
UEVLD	UEV and lactate/malate dehyrogenase domains	1554396_at	0.944074	4.40658	0.0201129	14.6013	62.9877	1.74374	0.30366	26.1379	2.46991	0.103842	39.0434	AAA	PPM	AAA	AP	Unknown	catalytic activity; binding; oxidoreductase activity; oxidoreductase activity, acting on CH-OH group of donors; oxidoreductase activity, acting on the CH-OH group of donors, NAD or NADP as acceptor; ligase activity; ligase activity, forming carbon-nitrogen bonds; acid-amino acid ligase activity; small conjugating protein ligase activity;	enzyme
LACTB	lactamase, beta	226354_at	0.943842	4.36842	0.019205	1261.67	6530.59	2.49755	0.108607	3125.46	3.02922	0.0511031	3875.78	PPP	PPP	PPP	PP	intracellular; cytoplasm; mitochondrion;	catalytic activity; hydrolase activity;	other
PPP2R3C	protein phosphatase 2, regulatory subunit B'', gamma	1569894_at	0.372117	4.24626	0.0235174	28.1971	87.1293	2.94933	0.0775177	82.4649	2.12396	0.180601	54.0859	PMP	PPP	PPP	PP	nucleus; intracellular; cytoplasm;	binding; calcium ion binding; protein binding; ion binding; cation binding; metal ion binding;	other
STARD4	StAR-related lipid transfer (START) domain containing 4	226390_at	0.606589	4.21738	0.015134	916.677	3886.86	3.76828	0.0247166	3281.45	3.36287	0.0259137	2963.73	PPP	PPP	PPP	PP	Unknown	binding; lipid binding;	transporter
SC4MOL	sterol-C4-methyl oxidase-like	209146_at	0.934524	4.00228	0.00631691	4997.37	18528	2.40883	0.0384041	11744.3	2.52718	0.0248203	12638	PPP	PPP	PPP	PP	membrane; membrane part; intracellular; cytoplasm; plasma membrane;	C-4 methylsterol oxidase activity; catalytic activity; monooxygenase activity; binding; iron ion binding; oxidoreductase activity; oxidoreductase activity, acting on paired donors, with incorporation or reduction of molecular oxygen; oxidoreductase activity, acting on paired donors, with incorporation or reduction of molecular oxygen, NADH or NADPH as one donor, and incorporation of one atom of o…	enzyme
EIF5B	eukaryotic translation initiation factor 5B	201025_at	0.965407	3.90656	0.00568949	1961.3	6680.73	1.40454	0.326521	2864.33	2.63488	0.0177998	5249.2	PPP	PPP	PPP	PP	intracellular; cytoplasm;	nucleotide binding; nucleic acid binding; translation initiation factor activity; catalytic activity; GTPase activity; binding; protein binding; GTP binding; translation factor activity, nucleic acid binding; pyrophosphatase activity; hydrolase activity; hydrolase activity, acting on acid anhydrides; hydrolase activity, acting on acid anhydrides, in phosphorus-containing anhydrides; purine nucleo…	translation regulator
KLHL2	kelch-like 2, Mayven (Drosophila)	219157_at	0.949973	3.9012	0.0205355	662.115	2700.07	1.61826	0.332746	986.234	2.72635	0.0589009	1873.8	PPP	PPP	PPP	PP	intracellular; cytoplasm;	actin binding; transporter activity; binding; protein binding; cytoskeletal protein binding;	transporter
TPM4	tropomyosin 4	209344_at	0.623852	3.89416	0.0101194	5325.79	18674.5	2.67221	0.0371651	14970.4	3.19153	0.0157266	16785	PPP	PPP	PPP	PP	intracellular; cytoplasm;	actin binding; structural molecule activity; binding; calcium ion binding; protein binding; cytoskeletal protein binding; structural constituent of muscle; ion binding; cation binding; metal ion binding;	other
GFM1	G elongation factor, mitochondrial 1	225158_at	0.94581	3.86445	0.0250229	400.836	1511.96	1.50008	0.434351	589.597	2.40091	0.105	1023.35	PPP	PPP	PPP	PP	intracellular; mitochondrion; cytoplasm;	nucleotide binding; nucleic acid binding; translation elongation factor activity; catalytic activity; GTPase activity; binding; GTP binding; translation factor activity, nucleic acid binding; pyrophosphatase activity; hydrolase activity; hydrolase activity, acting on acid anhydrides; hydrolase activity, acting on acid anhydrides, in phosphorus-containing anhydrides; purine nucleotide binding; nuc…	translation regulator
USP14	ubiquitin specific peptidase 14 (tRNA-guanine transglycosylase)	201672_s_at	0.79433	3.85914	0.0123904	2498.23	8723.26	1.9215	0.145279	4961.38	3.27791	0.0178996	8446.55	PPP	PPP	PPP	PP	membrane; intracellular; cytoplasm; cell surface; plasma membrane;	catalytic activity; endopeptidase activity; cysteine-type endopeptidase activity; ubiquitin thiolesterase activity; ubiquitin-specific protease activity; enzyme inhibitor activity; endopeptidase inhibitor activity; binding; protein binding; RNA guanylyltransferase activity; tRNA guanylyltransferase activity; peptidase activity; cysteine-type peptidase activity; transferase activity; transferase a…	peptidase
APLF	aprataxin and PNKP like factor	241379_at	0.669199	3.85172	0.0466445	51.1428	215.232	1.37271	0.618348	69.8581	2.16791	0.226249	121.907	APP	PPP	PPP	PP	nucleus; intracellular; cytoplasm;	nucleotide binding; catalytic activity; DNA-(apurinic or apyrimidinic site) lyase activity; nuclease activity; endonuclease activity; endodeoxyribonuclease activity; exonuclease activity; deoxyribonuclease activity; binding; protein binding; 3'-5' exonuclease activity; hydrolase activity; hydrolase activity, acting on ester bonds; lyase activity; carbon-oxygen lyase activity; ion binding; cation …	other
NAGA	N-acetylgalactosaminidase, alpha-	202944_at	0.964784	3.81715	0.0171397	3225.91	11297.5	1.39929	0.466113	4652.53	2.58637	0.0552853	8351.75	PPP	PPP	PPP	PP	intracellular; cytoplasm;	catalytic activity; hydrolase activity, hydrolyzing O-glycosyl compounds; binding; protein binding; alpha-N-acetylgalactosaminidase activity; hexosaminidase activity; hydrolase activity; hydrolase activity, acting on glycosyl bonds; identical protein binding; protein homodimerization activity; ion binding; cation binding; protein dimerization activity;	enzyme
SRXN1	sulfiredoxin 1	225252_at	0.922649	3.80122	0.00339377	129.887	512.712	2.71361	0.0110043	349.707	2.95667	0.00627695	395.34	PPP	PPM	PPP	PP	intracellular; cytoplasm;	nucleotide binding; nucleoside binding; purine nucleoside binding; nucleic acid binding; DNA binding; catalytic activity; binding; ATP binding; antioxidant activity; oxidoreductase activity; oxidoreductase activity, acting on a sulfur group of donors; purine nucleotide binding; adenyl nucleotide binding; sulfiredoxin activity; ribonucleotide binding; purine ribonucleotide binding; adenyl ribonucl…	enzyme
KLC1	kinesin light chain 1	212877_at	0.863448	3.79575	0.0315168	1802.51	6795.25	1.49032	0.468821	2580.32	2.67178	0.0880024	4246.06	PPP	PPP	PPP	PP	intracellular; cytoplasm;	motor activity; microtubule motor activity; catalytic activity; binding; protein binding; pyrophosphatase activity; hydrolase activity; hydrolase activity, acting on acid anhydrides; hydrolase activity, acting on acid anhydrides, in phosphorus-containing anhydrides; nucleoside-triphosphatase activity;	other
SLC30A7	solute carrier family 30 (zinc transporter), member 7	226601_at	0.82485	3.76833	0.0313299	345.457	1416.67	1.70487	0.330113	576.674	2.38199	0.123597	827.618	PPP	PPP	PPP	PP	membrane; membrane part; intracellular; cytoplasm;	transporter activity; binding; protein binding; cation transmembrane transporter activity; ion transmembrane transporter activity; transmembrane transporter activity; substrate-specific transmembrane transporter activity; substrate-specific transporter activity;	transporter
PLAA	phospholipase A2-activating protein	235394_at	0.811487	3.69962	0.0258015	267.345	988.288	1.42553	0.48582	364.285	2.30833	0.11244	609.042	PPP	PPP	PPP	PP	Unknown	binding; protein binding; enzyme activator activity; phospholipase activator activity; phospholipase A2 activator activity; enzyme regulator activity; lipase activator activity;	other
CHUK	conserved helix-loop-helix ubiquitous kinase	209666_s_at	0.89265	3.62878	0.0205355	350.038	1350.79	1.43829	0.436769	483.444	3.34528	0.0245543	1137.31	PPP	PPP	PPP	PP	nucleus; intracellular; cytoplasm;	nucleotide binding; nucleoside binding; purine nucleoside binding; catalytic activity; protein kinase activity; protein serine/threonine kinase activity; binding; protein binding; ATP binding; IkappaB kinase activity; kinase activity; transferase activity; transferase activity, transferring phosphorus-containing groups; phosphotransferase activity, alcohol group as acceptor; purine nucleotide bin…	kinase
DNAJC3	DnaJ (Hsp40) homolog, subfamily C, member 3	1558080_s_at	0.754633	3.61324	0.011795	282.156	1071.92	1.64202	0.224567	463.115	2.29791	0.0522798	619.367	PPP	PPP	PPP	PP	membrane; membrane part; intracellular; cytoplasm;	enzyme inhibitor activity; protein kinase inhibitor activity; binding; protein binding; kinase regulator activity; kinase inhibitor activity; protein kinase regulator activity; enzyme regulator activity; heat shock protein binding; chaperone binding; misfolded protein binding;	other
CLIP1	CAP-GLY domain containing linker protein 1	210716_s_at	0.892093	3.53484	0.011795	126.913	462.492	2.16854	0.076077	316.828	2.75796	0.0234802	400.511	PPP	PPP	PPP	PP	intracellular; cytoplasm;	nucleic acid binding; binding; protein binding; microtubule binding; cytoskeletal protein binding; zinc ion binding; tubulin binding; identical protein binding; protein homodimerization activity; ion binding; cation binding; metal ion binding; transition metal ion binding; protein dimerization activity;	other
INSIG1	insulin induced gene 1	201625_s_at	0.836779	3.50901	0.017201	443.905	1847.4	2.81948	0.0404572	1192.31	3.92359	0.0110215	1692.1	PPP	PPP	PPP	PP	membrane; membrane part; intracellular; cytoplasm;	binding; protein binding;	other
CHST2	carbohydrate (N-acetylglucosamine-6-O) sulfotransferase 2	203921_at	0.441155	3.50132	0.0459842	828.154	2295.34	-1.64861	0.384656	497.043	3.29348	0.0546558	2527.57	PPP	PPP	PPP	PP	membrane; membrane part; intracellular; cytoplasm;	N-acetylglucosamine 6-O-sulfotransferase activity; catalytic activity; sulfotransferase activity; transferase activity; transferase activity, transferring sulfur-containing groups;	enzyme
GM2A	GM2 ganglioside activator	215890_at	0.549396	3.49586	0.0264395	56.8093	223.983	2.57209	0.0838444	147.801	2.26088	0.108897	119.671	AAA	PPA	PPA	AP	membrane; membrane part; intracellular; cytoplasm; mitochondrion; plasma membrane;	catalytic activity; hydrolase activity, hydrolyzing O-glycosyl compounds; beta-N-acetylhexosaminidase activity; transporter activity; lipid transporter activity; enzyme activator activity; hexosaminidase activity; phospholipase activator activity; hydrolase activity; hydrolase activity, acting on glycosyl bonds; substrate-specific transporter activity; enzyme regulator activity; sphingolipid acti…	enzyme
B3GALNT1	beta-1,3-N-acetylgalactosaminyltransferase 1 (globoside blood group)	211379_x_at	0.917015	3.46357	0.015134	102.326	350.062	2.15361	0.0929015	228.207	2.98993	0.0220376	310.826	PPP	PPP	PPP	PP	membrane; membrane part; intracellular; cytoplasm;	catalytic activity; UDP-glycosyltransferase activity; acetylgalactosaminyltransferase activity; galactosyltransferase activity; UDP-galactose:beta-N-acetylglucosamine beta-1,3-galactosyltransferase activity; transferase activity; transferase activity, transferring glycosyl groups; transferase activity, transferring hexosyl groups; UDP-galactosyltransferase activity; galactosylgalactosylglucosylce…	enzyme
204296_at	Unknown	204296_at	0.972703	3.4595	0.0121688	248.83	777.799	1.73118	0.174157	418.823	2.1561	0.0616301	524.018	PPP	PPP	PPP	PP	Unknown	Unknown	other
INSIG1	insulin induced gene 1	201627_s_at	0.609433	3.40127	0.0229284	698.67	2645.67	2.77472	0.0540662	1951.24	3.73322	0.0165155	2514.79	PPP	PPP	PPP	PP	membrane; membrane part; intracellular; cytoplasm;	binding; protein binding;	other
ZAK	sterile alpha motif and leucine zipper containing kinase AZK	218833_at	0.79953	3.35665	0.0137354	339.361	1239.88	1.16183	0.716	417.352	2.12147	0.068947	785.326	PPP	PPP	PPP	PP	nucleus; intracellular; cytoplasm;	nucleotide binding; magnesium ion binding; nucleoside binding; purine nucleoside binding; catalytic activity; protein kinase activity; protein serine/threonine kinase activity; receptor signaling protein serine/threonine kinase activity; MAP kinase kinase kinase activity; signal transducer activity; receptor signaling protein activity; binding; protein binding; ATP binding; kinase activity; trans…	kinase
EIF2S1	eukaryotic translation initiation factor 2, subunit 1 alpha, 35kDa	201142_at	0.918951	3.33547	0.00820739	2708.07	7539.2	1.40811	0.312077	3667.97	2.02011	0.052973	5136.46	PPP	PPP	PPP	PP	nucleus; intracellular; cytoplasm;	nucleic acid binding; RNA binding; translation initiation factor activity; binding; protein binding; translation factor activity, nucleic acid binding;	translation regulator
SQLE	squalene epoxidase	213562_s_at	0.952525	3.33186	0.0069604	3179.13	10376.5	1.92965	0.0684238	5877.49	2.24811	0.026379	6837.43	PPP	PPP	PPP	PP	membrane; membrane part; intracellular; cytoplasm;	nucleotide binding; nucleoside binding; purine nucleoside binding; catalytic activity; monooxygenase activity; squalene monooxygenase activity; binding; oxidoreductase activity; oxidoreductase activity, acting on paired donors, with incorporation or reduction of molecular oxygen; purine nucleotide binding; adenyl nucleotide binding; cofactor binding; FAD or FADH2 binding; coenzyme binding;	enzyme
SQLE	squalene epoxidase	209218_at	0.974926	3.32085	0.00928389	4780.04	14910.6	2.07212	0.0624397	9728.7	2.66592	0.0170523	12395.8	PPP	PPP	PPP	PP	membrane; membrane part; intracellular; cytoplasm;	nucleotide binding; nucleoside binding; purine nucleoside binding; catalytic activity; monooxygenase activity; squalene monooxygenase activity; binding; oxidoreductase activity; oxidoreductase activity, acting on paired donors, with incorporation or reduction of molecular oxygen; purine nucleotide binding; adenyl nucleotide binding; cofactor binding; FAD or FADH2 binding; coenzyme binding;	enzyme
SOCS4	suppressor of cytokine signaling 4	226178_at	0.941305	3.29938	0.00957553	1335	4500.56	1.47359	0.270288	1997.02	2.27067	0.0338141	2971.39	PPP	PPP	PPP	PP	Unknown	binding; protein binding;	other
EIF3J	eukaryotic translation initiation factor 3, subunit J	208264_s_at	0.967422	3.2886	0.00878595	2955.68	9866.77	1.53488	0.219453	4456.54	2.23185	0.0335342	6750.77	PPP	PPP	PPP	PP	intracellular; cytoplasm;	nucleic acid binding; translation initiation factor activity; binding; protein binding; translation factor activity, nucleic acid binding;	translation regulator
RAP1A	RAP1A, member of RAS oncogene family	202362_at	0.869652	3.24632	0.0260577	3250.94	11499.6	2.35625	0.0922107	7928.8	3.14861	0.0277137	10167.3	PPP	PPP	PPP	PP	membrane; intracellular; cytoplasm; plasma membrane;	nucleotide binding; catalytic activity; GTPase activity; binding; protein binding; GTP binding; pyrophosphatase activity; hydrolase activity; hydrolase activity, acting on acid anhydrides; hydrolase activity, acting on acid anhydrides, in phosphorus-containing anhydrides; Ras GTPase binding; purine nucleotide binding; nucleoside-triphosphatase activity; guanyl nucleotide binding; enzyme binding; …	enzyme
SLC25A32	solute carrier family 25, member 32	221020_s_at	0.940856	3.20462	0.00584036	1352.66	3943.62	1.29121	0.388427	1724.83	2.28133	0.0184044	3109.49	PPP	PPP	PPP	PP	membrane; membrane part; intracellular; cytoplasm; mitochondrion;	transporter activity; binding; folic acid transporter activity; transmembrane transporter activity; vitamin transporter activity; cofactor transporter activity;	transporter
CYCS	cytochrome c, somatic	208905_at	0.783392	3.16419	0.0170382	19966.5	60501.6	1.11851	0.797	23536.8	2.74081	0.025509	55833.8	PPP	PPP	PPP	PP	membrane; nucleus; membrane part; intracellular; cytoplasm; mitochondrion;	catalytic activity; phosphoprotein phosphatase activity; protein serine/threonine phosphatase activity; binding; iron ion binding; protein binding; electron carrier activity; hydrolase activity; hydrolase activity, acting on ester bonds; phosphatase activity; heme binding; phosphoric ester hydrolase activity; ion binding; cation binding; electron transporter, transferring electrons from CoQH2-cyt…	enzyme
CLIP1	CAP-GLY domain containing linker protein 1	201975_at	0.937785	3.1015	0.0195211	579.799	1642.67	1.33657	0.474467	730.635	1.99747	0.100624	1212.29	PPP	PPP	PPP	PP	intracellular; cytoplasm;	nucleic acid binding; binding; protein binding; microtubule binding; cytoskeletal protein binding; zinc ion binding; tubulin binding; identical protein binding; protein homodimerization activity; ion binding; cation binding; metal ion binding; transition metal ion binding; protein dimerization activity;	other
HAUS2	HAUS augmin-like complex, subunit 2	229208_at	0.876001	3.10029	0.0206638	235.886	689.57	2.07359	0.105517	458.019	2.7159	0.0313352	637.934	PPP	PPP	PPP	PP	intracellular; cytoplasm;	Unknown	other
PAQR3	progestin and adipoQ receptor family member III	1557576_at	0.572312	3.08379	0.0123622	529.458	1375.9	1.93243	0.0910692	1107.88	1.63171	0.176523	906.537	PPP	PPP	PPP	PP	membrane; membrane part; intracellular; cytoplasm;	signal transducer activity; receptor activity; molecular transducer activity;	other
GK	glycerol kinase	215977_x_at	0.969056	3.07435	0.0389047	803.666	2664.49	1.67744	0.297054	1457.72	2.58131	0.0686115	2318.6	AMP	PPP	PPP	PP	membrane; intracellular; cytoplasm; mitochondrion;	nucleotide binding; nucleoside binding; purine nucleoside binding; catalytic activity; glycerol kinase activity; binding; ATP binding; kinase activity; transferase activity; transferase activity, transferring phosphorus-containing groups; phosphotransferase activity, alcohol group as acceptor; purine nucleotide binding; adenyl nucleotide binding; ribonucleotide binding; purine ribonucleotide bind…	kinase
TIMM17A	translocase of inner mitochondrial membrane 17 homolog A (yeast)	201821_s_at	0.824578	3.06839	0.0201709	4610.72	13034.9	1.01157	0.982	4731.93	2.15963	0.0720153	9877.84	PPP	PPP	PPP	PP	membrane; membrane part; intracellular; cytoplasm; mitochondrion;	transporter activity; protein transmembrane transporter activity; protein transporter activity; primary active transmembrane transporter activity; P-P-bond-hydrolysis-driven transmembrane transporter activity; P-P-bond-hydrolysis-driven protein transmembrane transporter activity; active transmembrane transporter activity; transmembrane transporter activity; macromolecule transmembrane transporter…	transporter
WDR44	WD repeat domain 44	219297_at	0.999131	3.06702	0.0103164	1581.91	4591.87	1.65776	0.151483	2578.45	2.19949	0.0336126	3477.38	PPP	PPP	PPP	PP	membrane; intracellular; cytoplasm;	small GTPase regulator activity; binding; protein binding; Ras GTPase binding; Rab GTPase binding; enzyme binding; enzyme regulator activity; GTPase regulator activity; small GTPase binding; GTPase binding; nucleoside-triphosphatase regulator activity;	other
OSBPL8	oxysterol binding protein-like 8	212585_at	0.882231	2.95457	0.0639919	3533.55	12497.1	2.07447	0.199782	7383.51	3.32607	0.0449014	11605	PPP	PPP	PPP	PP	Unknown	Unknown	other
PNPLA8	patatin-like phospholipase domain containing 8	223310_x_at	0.887517	2.95125	0.0370237	421.08	1593.09	2.23956	0.11238	957.149	3.48704	0.0215049	1464.16	PPP	PPP	PPP	PP	membrane; membrane part; intracellular; cytoplasm;	nucleotide binding; nucleoside binding; purine nucleoside binding; catalytic activity; carboxylesterase activity; phospholipase activity; lysophospholipase activity; phospholipase A2 activity; binding; ATP binding; lipase activity; hydrolase activity; hydrolase activity, acting on ester bonds; purine nucleotide binding; adenyl nucleotide binding; ribonucleotide binding; purine ribonucleotide bind…	enzyme
HMGCS1	3-hydroxy-3-methylglutaryl-CoA synthase 1 (soluble)	205822_s_at	0.794586	2.95057	0.0179736	500.804	2092.77	1.89562	0.117251	919.582	2.40862	0.0356359	1189.87	PPP	PPP	PPP	PP	intracellular; cytoplasm;	catalytic activity; hydroxymethylglutaryl-CoA synthase activity; transferase activity; transferase activity, transferring acyl groups; transferase activity, transferring acyl groups, acyl groups converted into alkyl on transfer;	enzyme
IDH3A	isocitrate dehydrogenase 3 (NAD+) alpha	202069_s_at	0.73845	2.93664	0.0491061	4008.55	10535.9	1.20683	0.727	4619.23	2.64231	0.0692011	10099.4	PPP	PPP	PPP	PP	intracellular; cytoplasm; mitochondrion;	nucleotide binding; magnesium ion binding; catalytic activity; isocitrate dehydrogenase activity; isocitrate dehydrogenase (NAD+) activity; binding; oxidoreductase activity; oxidoreductase activity, acting on CH-OH group of donors; oxidoreductase activity, acting on the CH-OH group of donors, NAD or NADP as acceptor; ion binding; cation binding; metal ion binding; cofactor binding; coenzyme bindi…	enzyme
TRIM5	tripartite motif-containing 5	210705_s_at	0.664335	2.92394	0.0275318	4607.44	14223.7	2.17556	0.0965351	10269.2	1.93352	0.132761	8905.09	PPP	PPP	PPP	PP	intracellular; cytoplasm;	catalytic activity; binding; protein binding; zinc ion binding; ligase activity; identical protein binding; protein homodimerization activity; ion binding; cation binding; metal ion binding; transition metal ion binding; protein dimerization activity;	other
MYO5A	myosin VA (heavy chain 12, myoxin)	227761_at	0.844666	2.91789	0.0389868	327.456	991.198	1.20202	0.71	397.069	1.96038	0.16416	667.07	PPP	PPP	PPP	PP	intracellular; cytoplasm;	microfilament motor activity; nucleotide binding; nucleoside binding; purine nucleoside binding; motor activity; actin binding; catalytic activity; binding; protein binding; calmodulin binding; ATP binding; cytoskeletal protein binding; pyrophosphatase activity; hydrolase activity; hydrolase activity, acting on acid anhydrides; hydrolase activity, acting on acid anhydrides, in phosphorus-containi…	enzyme
PLP2	proteolipid protein 2 (colonic epithelium-enriched)	201136_at	0.643187	2.91655	0.0189253	11499.5	36521.9	2.61133	0.0332469	29941.2	2.28229	0.0458754	25825.5	PPP	PPP	PPP	PP	membrane; membrane part; intracellular; cytoplasm; plasma membrane;	transporter activity; binding; protein binding; ion transmembrane transporter activity; cytokine binding; chemokine binding; transmembrane transporter activity; substrate-specific transmembrane transporter activity; substrate-specific transporter activity;	transporter
PIGW	phosphatidylinositol glycan anchor biosynthesis, class W	1558292_s_at	0.863389	2.89886	0.0345607	851.921	2347	-1.01898	0.974	934.396	2.23589	0.0879992	1902.64	PPP	PPP	PPP	PP	membrane; membrane part; intracellular; cytoplasm;	catalytic activity; O-acyltransferase activity; acyltransferase activity; transferase activity; transferase activity, transferring acyl groups; transferase activity, transferring acyl groups other than amino-acyl groups;	enzyme
EIF2AK3	eukaryotic translation initiation factor 2-alpha kinase 3	218696_at	0.857743	2.87275	0.0158984	371.386	943.186	2.04052	0.0737048	725.92	2.23689	0.0394411	811.14	PPP	PPP	PPP	PP	membrane; membrane part; intracellular; cytoplasm;	nucleotide binding; nucleoside binding; purine nucleoside binding; catalytic activity; protein kinase activity; protein serine/threonine kinase activity; eukaryotic translation initiation factor 2alpha kinase activity; binding; protein binding; ATP binding; kinase activity; transferase activity; transferase activity, transferring phosphorus-containing groups; phosphotransferase activity, alcohol …	kinase
DNAJC3	DnaJ (Hsp40) homolog, subfamily C, member 3	225284_at	0.980298	2.86236	0.0148395	4176.88	12872.2	1.45876	0.282986	6080.79	2.38312	0.0275169	10080.5	PPP	PPP	PPP	PP	membrane; membrane part; intracellular; cytoplasm;	enzyme inhibitor activity; protein kinase inhibitor activity; binding; protein binding; kinase regulator activity; kinase inhibitor activity; protein kinase regulator activity; enzyme regulator activity; heat shock protein binding; chaperone binding; misfolded protein binding;	other
GOLT1B	golgi transport 1B	222552_at	0.838993	2.83913	0.012501	1341.12	4140.4	1.46312	0.254436	2045.82	2.74287	0.012389	3911.22	PPP	PPP	PPP	PP	membrane; membrane part; intracellular; cytoplasm;	signal transducer activity; molecular transducer activity;	other
CMPK2	cytidine monophosphate (UMP-CMP) kinase 2, mitochondrial	226702_at	0.551565	2.8057	0.021169	16233.1	49267	-1.05159	0.913	15686.5	1.82762	0.123192	30401.5	PPP	PPP	PPP	PP	intracellular; cytoplasm; mitochondrion;	nucleotide binding; nucleoside binding; purine nucleoside binding; catalytic activity; cytidylate kinase activity; binding; ATP binding; uridylate kinase activity; kinase activity; transferase activity; transferase activity, transferring phosphorus-containing groups; phosphotransferase activity, phosphate group as acceptor; purine nucleotide binding; nucleotide kinase activity; nucleobase, nucleo…	kinase
B4GALT5	UDP-Gal:betaGlcNAc beta 1,4- galactosyltransferase, polypeptide 5	221485_at	0.534108	2.80404	0.0138578	7267.79	21516.8	1.14851	0.69117	8464.77	1.72171	0.114427	12992.8	PPP	PPP	PPP	PP	membrane; membrane part; intracellular; cytoplasm;	catalytic activity; binding; galactosyltransferase activity; transferase activity; transferase activity, transferring glycosyl groups; transferase activity, transferring hexosyl groups; ion binding; cation binding; metal ion binding;	enzyme
SWAP70	SWAP switching B-cell complex 70kDa subunit	210369_at	0.839152	2.80007	0.00985693	45.2467	107.515	1.65307	0.121986	64.4845	1.74364	0.0794663	72.8546	AAA	PPA	APP	AA	membrane; nucleus; intracellular; cytoplasm; plasma membrane;	nucleotide binding; nucleoside binding; purine nucleoside binding; nucleic acid binding; DNA binding; binding; protein binding; ATP binding; purine nucleotide binding; adenyl nucleotide binding; ribonucleotide binding; purine ribonucleotide binding; adenyl ribonucleotide binding;	other
SEH1L	SEH1-like (S. cerevisiae)	223225_s_at	0.832202	2.79183	0.011004	4680.11	12456.2	1.93175	0.0615129	9252.59	2.42048	0.0169221	11292	PPP	PPP	PPP	PP	membrane; nucleus; membrane part; intracellular;	Unknown	transporter
CCT5	chaperonin containing TCP1, subunit 5 (epsilon)	229068_at	0.705728	2.78656	0.0490402	231.464	567.37	2.07858	0.150714	472.283	2.19492	0.113402	494.011	PPP	PPP	PPP	PP	nucleus; intracellular; cytoplasm;	nucleotide binding; nucleoside binding; purine nucleoside binding; binding; protein binding; ATP binding; purine nucleotide binding; adenyl nucleotide binding; ribonucleotide binding; purine ribonucleotide binding; adenyl ribonucleotide binding; unfolded protein binding;	other
SWAP70	SWAP switching B-cell complex 70kDa subunit	209306_s_at	0.343279	2.78384	0.0177433	5346.9	15200.1	2.81752	0.020855	15415.9	2.37237	0.0307547	13074.6	PPP	PPP	PPP	PP	membrane; nucleus; intracellular; cytoplasm; plasma membrane;	nucleotide binding; nucleoside binding; purine nucleoside binding; nucleic acid binding; DNA binding; binding; protein binding; ATP binding; purine nucleotide binding; adenyl nucleotide binding; ribonucleotide binding; purine ribonucleotide binding; adenyl ribonucleotide binding;	other
MTHFD1L	methylenetetrahydrofolate dehydrogenase (NADP+ dependent) 1-like	225520_at	0.938717	2.77995	0.0205987	4448.01	11634.1	1.39886	0.368476	6119.26	1.85936	0.108897	8060.82	PPP	PPP	PPP	PP	intracellular; cytoplasm; mitochondrion;	nucleotide binding; nucleoside binding; purine nucleoside binding; catalytic activity; formate-tetrahydrofolate ligase activity; binding; protein binding; ATP binding; ligase activity; ligase activity, forming carbon-nitrogen bonds; purine nucleotide binding; adenyl nucleotide binding; ribonucleotide binding; purine ribonucleotide binding; adenyl ribonucleotide binding; identical protein binding;…	enzyme
IDH3A	isocitrate dehydrogenase 3 (NAD+) alpha	202070_s_at	0.891644	2.77444	0.0211129	1713.27	3789.45	1.0678	0.88	1888.55	1.84035	0.115043	3151.38	PPP	PPP	PPP	PP	intracellular; mitochondrion; cytoplasm;	nucleotide binding; magnesium ion binding; catalytic activity; isocitrate dehydrogenase activity; isocitrate dehydrogenase (NAD+) activity; binding; oxidoreductase activity; oxidoreductase activity, acting on CH-OH group of donors; oxidoreductase activity, acting on the CH-OH group of donors, NAD or NADP as acceptor; ion binding; cation binding; metal ion binding; cofactor binding; coenzyme bindi…	enzyme
ACSL1	acyl-CoA synthetase long-chain family member 1	201963_at	0.62348	2.7717	0.0173927	1618.06	4536.23	1.29666	0.460891	2077.58	1.74716	0.124183	2812.71	PPP	PPP	PPP	PP	membrane; membrane part; intracellular; cytoplasm; mitochondrion;	nucleotide binding; nucleoside binding; purine nucleoside binding; catalytic activity; long-chain fatty acid-CoA ligase activity; binding; ATP binding; fatty acid ligase activity; ligase activity; ligase activity, forming carbon-sulfur bonds; purine nucleotide binding; adenyl nucleotide binding; ribonucleotide binding; purine ribonucleotide binding; adenyl ribonucleotide binding;	enzyme
CHST11	carbohydrate (chondroitin 4) sulfotransferase 11	226372_at	0.403415	2.76611	0.047773	6825.58	15631.7	2.32078	0.103141	14404.5	1.74831	0.250443	10513.3	PPP	PPP	PPP	PP	membrane; membrane part; intracellular; cytoplasm;	N-acetylgalactosamine 4-O-sulfotransferase activity; catalytic activity; sulfotransferase activity; transferase activity; transferase activity, transferring sulfur-containing groups; chondroitin sulfotransferase activity; chondroitin 4-sulfotransferase activity;	enzyme
ITPR2	inositol 1,4,5-triphosphate receptor, type 2	202660_at	0.993717	2.7645	0.0218392	1170.39	3621.22	1.83651	0.132966	2211.18	2.29836	0.0435405	2700.24	PPP	PPP	PPP	PP	membrane; membrane part; intracellular; cytoplasm;	signal transducer activity; receptor activity; transporter activity; ion channel activity; intracellular ligand-gated ion channel activity; inositol 1,4,5-trisphosphate-sensitive calcium-release channel activity; cation channel activity; calcium channel activity; binding; phospholipid binding; inositol-1,4,5-trisphosphate receptor activity; lipid binding; cation transmembrane transporter activity…	ion channel
ATP6V1A	ATPase, H+ transporting, lysosomal 70kDa, V1 subunit A	201971_s_at	0.865576	2.75119	0.0213643	1917.14	5268.59	2.09826	0.0765906	4008.08	2.16677	0.0546469	4277.65	PPP	PPP	PPP	PP	membrane; membrane part; intracellular; mitochondrion; cytoplasm; plasma membrane;	nucleotide binding; nucleoside binding; purine nucleoside binding; catalytic activity; transporter activity; binding; ATP binding; cation transmembrane transporter activity; ion transmembrane transporter activity; monovalent inorganic cation transmembrane transporter activity; hydrogen ion transmembrane transporter activity; primary active transmembrane transporter activity; P-P-bond-hydrolysis-d…	transporter
PSMD11	proteasome (prosome, macropain) 26S subunit, non-ATPase, 11	208776_at	0.505946	2.6984	0.024516	998.609	2242.87	-1.09494	0.833	871.861	1.56011	0.255043	1534.33	PPP	PPP	PPP	PP	intracellular;	binding; protein binding;	other
GRPEL2	GrpE-like 2, mitochondrial (E. coli)	226881_at	0.645562	2.66567	0.00731036	3313.91	8181.86	1.61095	0.100858	5319.68	2.52857	0.00776888	8271.69	PPP	PPP	PPP	PP	membrane; intracellular; cytoplasm; mitochondrion;	nucleotide binding; adenyl-nucleotide exchange factor activity; nucleoside binding; purine nucleoside binding; binding; protein binding; purine nucleotide binding; enzyme regulator activity; adenyl nucleotide binding; identical protein binding; protein homodimerization activity; protein dimerization activity; unfolded protein binding; chaperone binding; nucleoside-triphosphatase regulator activit…	other
DTX3L	deltex 3-like (Drosophila)	225415_at	0.998798	2.63526	0.0141583	5722.82	12857.8	1.48773	0.222174	8440.9	1.88918	0.0597435	10596	PPP	PPP	PPP	PP	nucleus; intracellular; cytoplasm;	catalytic activity; ubiquitin-protein ligase activity; binding; protein binding; zinc ion binding; ligase activity; ligase activity, forming carbon-nitrogen bonds; acid-amino acid ligase activity; small conjugating protein ligase activity; histone binding; ion binding; cation binding; metal ion binding; transition metal ion binding;	other
SOCS4	suppressor of cytokine signaling 4	1552792_at	0.558033	2.63259	0.0256053	1076.69	2915.18	1.30204	0.481833	1394.91	1.66482	0.186656	1798.58	PPP	PPP	PPP	PP	Unknown	binding; protein binding;	other
DVL3	dishevelled, dsh homolog 3 (Drosophila)	201908_at	0.500148	2.62892	0.0295907	630.318	1574.08	1.91977	0.122354	1165.86	1.56265	0.268053	966.179	PPP	PPP	PPP	PP	intracellular; cytoplasm;	protease binding; signal transducer activity; binding; protein binding; beta-catenin binding; enzyme binding; protein heterodimerization activity; protein dimerization activity; molecular transducer activity;	other
SAR1B	SAR1 homolog B (S. cerevisiae)	230397_at	0.990718	2.60136	0.029104	455.517	1199.37	1.40123	0.382064	643.924	1.92947	0.101691	898.67	PPP	PPP	PPP	PP	membrane; membrane part; intracellular; cytoplasm;	nucleotide binding; binding; GTP binding; purine nucleotide binding; guanyl nucleotide binding; ribonucleotide binding; purine ribonucleotide binding; guanyl ribonucleotide binding; ion binding; cation binding; metal ion binding;	enzyme
NEDD1	neural precursor cell expressed, developmentally down-regulated 1	1560116_a_at	0.873396	2.59939	0.0257189	3287.24	8961.19	1.28357	0.502315	4164.25	1.9154	0.0934942	6102.66	PPP	PPP	PPP	PP	intracellular; cytoplasm;	Unknown	other
AAK1	AP2 associated kinase 1	225522_at	0.996896	2.58964	0.036765	4408.77	11624.2	1.59965	0.259693	7165.93	2.11721	0.0814749	9597.73	PPP	PPP	PPP	PP	membrane; membrane part; plasma membrane;	nucleotide binding; nucleoside binding; purine nucleoside binding; catalytic activity; protein kinase activity; protein serine/threonine kinase activity; binding; ATP binding; kinase activity; transferase activity; transferase activity, transferring phosphorus-containing groups; phosphotransferase activity, alcohol group as acceptor; purine nucleotide binding; adenyl nucleotide binding; ribonucle…	kinase
MTRR	5-methyltetrahydrofolate-homocysteine methyltransferase reductase	203199_s_at	0.884385	2.5827	0.0352492	520.957	1094.57	1.65444	0.226017	861.93	1.7927	0.160749	885.241	PPP	PPP	PPP	PP	intracellular; cytoplasm;	nucleotide binding; nucleoside binding; purine nucleoside binding; catalytic activity; binding; iron ion binding; FMN binding; oxidoreductase activity; oxidoreductase activity, oxidizing metal ions; oxidoreductase activity, oxidizing metal ions, NAD or NADP as acceptor; purine nucleotide binding; adenyl nucleotide binding; [methionine synthase] reductase activity; ion binding; cation binding; met…	enzyme
ABCF2	ATP-binding cassette, sub-family F (GCN20), member 2	209247_s_at	0.520524	2.57555	0.0429226	6991.52	16829	-1.18897	0.69933	5740.08	1.53815	0.329707	11382.2	PPP	PPP	PPP	PP	membrane; membrane part; intracellular; cytoplasm; mitochondrion;	nucleotide binding; nucleoside binding; purine nucleoside binding; catalytic activity; transporter activity; binding; ATP binding; pyrophosphatase activity; hydrolase activity; hydrolase activity, acting on acid anhydrides; hydrolase activity, acting on acid anhydrides, in phosphorus-containing anhydrides; ATPase activity; purine nucleotide binding; nucleoside-triphosphatase activity; adenyl nucl…	transporter
PDXK	pyridoxal (pyridoxine, vitamin B6) kinase	218018_at	0.593533	2.56329	0.0386358	2198.61	5343.2	1.89224	0.143904	4220.89	1.62953	0.247755	3565.64	PPP	PPP	PPP	PP	intracellular; cytoplasm;	nucleotide binding; magnesium ion binding; nucleoside binding; purine nucleoside binding; catalytic activity; binding; protein binding; ATP binding; zinc ion binding; pyridoxal kinase activity; kinase activity; transferase activity; transferase activity, transferring phosphorus-containing groups; phosphotransferase activity, alcohol group as acceptor; purine nucleotide binding; vitamin binding; p…	kinase
SEH1L	SEH1-like (S. cerevisiae)	221931_s_at	0.990257	2.52231	0.0123078	13692.4	30775.6	1.50145	0.178634	20325.2	1.9482	0.0368733	26710.5	PPP	PPP	PPP	PP	membrane; nucleus; membrane part; intracellular;	Unknown	transporter
LRRC59	leucine rich repeat containing 59	222231_s_at	0.788801	2.50684	0.0337432	4907.88	12178.4	-1.06556	0.89	4719.81	2.01493	0.0839329	9732.97	PPP	PPP	PPP	PP	membrane; membrane part; intracellular; cytoplasm; mitochondrion;	binding; protein binding;	other
YARS	tyrosyl-tRNA synthetase	212048_s_at	0.840824	2.49606	0.0169721	13431.6	30298.4	1.26878	0.447537	16742.6	1.5739	0.160466	21213.9	PPP	PPP	PPP	PP	nucleus; intracellular; cytoplasm; extracellular region;	tRNA binding; nucleotide binding; G-protein-coupled receptor binding; nucleoside binding; purine nucleoside binding; nucleic acid binding; RNA binding; catalytic activity; aminoacyl-tRNA ligase activity; tyrosine-tRNA ligase activity; signal transducer activity; receptor binding; cytokine receptor binding; interleukin-8 receptor binding; binding; protein binding; ATP binding; ligase activity; lig…	enzyme
GFPT1	glutamine--fructose-6-phosphate transaminase 1	227027_at	0.928398	2.49345	0.0216221	643.861	1632.98	1.82798	0.102712	1196.75	1.87478	0.0772712	1285.7	PPP	PPP	PPP	PP	intracellular; cytoplasm;	catalytic activity; glutamine-fructose-6-phosphate transaminase (isomerizing) activity; binding; sugar binding; transaminase activity; transferase activity; transferase activity, transferring nitrogenous groups; carbohydrate binding;	enzyme
HMGCR	3-hydroxy-3-methylglutaryl-CoA reductase	202540_s_at	0.610276	2.49094	0.0265785	4580.7	11088.9	1.86223	0.110226	8195.28	2.47327	0.0263126	10962.5	PPP	PPP	PPP	PP	membrane; membrane part; intracellular; cytoplasm;	nucleotide binding; catalytic activity; hydroxymethylglutaryl-CoA reductase (NADPH) activity; binding; oxidoreductase activity; oxidoreductase activity, acting on CH-OH group of donors; oxidoreductase activity, acting on the CH-OH group of donors, NAD or NADP as acceptor; cofactor binding; NADP or NADPH binding; coenzyme binding;	enzyme
TBK1	TANK-binding kinase 1	218520_at	0.807205	2.48665	0.0161119	2761.6	6671.91	1.99032	0.0531973	5360.88	2.02268	0.0384508	5594.27	PPP	PPP	PPP	PP	membrane; intracellular; cytoplasm;	nucleotide binding; nucleoside binding; purine nucleoside binding; catalytic activity; protein kinase activity; protein serine/threonine kinase activity; binding; protein binding; ATP binding; kinase activity; transferase activity; transferase activity, transferring phosphorus-containing groups; phosphotransferase activity, alcohol group as acceptor; purine nucleotide binding; adenyl nucleotide b…	kinase
CLIP1	CAP-GLY domain containing linker protein 1	1568012_at	0.944608	2.48335	0.047258	304.264	618.557	1.30046	0.5341	409.213	1.81246	0.170608	570.144	PPP	PPP	PPP	PP	intracellular; cytoplasm;	nucleic acid binding; binding; protein binding; microtubule binding; cytoskeletal protein binding; zinc ion binding; tubulin binding; identical protein binding; protein homodimerization activity; ion binding; cation binding; metal ion binding; transition metal ion binding; protein dimerization activity;	other
HCCS	holocytochrome c synthase	203746_s_at	0.787621	2.47347	0.0178087	2388.61	5104.46	1.13957	0.692246	2628.5	1.59195	0.152207	3712.28	PPP	PPP	PPP	PP	membrane; intracellular; cytoplasm; mitochondrion;	catalytic activity; holocytochrome-c synthase activity; binding; lyase activity; carbon-sulfur lyase activity; ion binding; cation binding; metal ion binding;	enzyme
[truncated: 284 more rows]

## Sheet: Cluster C
Table S3 - Cluster C. Gene expression changes of ex vivo expanded CD34+CD38-CD90+cells. Each worksheet contains a specific fuzzy-c means cluster, as represented in Figure 5. Genes are divided by their cellular location defined by Ingenuity Pathway Analysis (IPA). MeanExp represents mean gene expression values of the replicates (Day 0, 12hr and 2 weeks contain 3 replicates; 5 weeks contains 2 repl…
[truncated: 921 more rows]

[truncated: 5 more sheets: Cluster D, Cluster E, Cluster F, Cluster G, Cluster H]
